# Supplementary material for: In Silico Modeling of Spirolides and Gymnodimines: Determination of S Configuration at Butenolide Ring Carbon C-4
Source: Toxins (Basel). 2020 Oct 29;12(11):685. doi: 10.3390/toxins12110685 (PMC7692061; doi:10.3390/toxins12110685)
Supplement: Supplementary file 1 [file toxins-12-00685-s001.zip]

Archive with 2 entries (2 files):
- toxins-969808 - supplementary.docx
- toxins-969808 - geometries.xlsx
