# Supplementary material for: In Silico Modeling of Spirolides and Gymnodimines: Determination of S Configuration at Butenolide Ring Carbon C-4
Source: Toxins (Basel). 2020 Oct 29;12(11):685. doi: 10.3390/toxins12110685 (PMC7692061; doi:10.3390/toxins12110685)
Supplement: Supplementary file 1 [file toxins-12-00685-s001.zip › toxins-969808 - geometries.xlsx]

## Sheet: GYMAS
GYM A C4: S	DFT
	single point energy		-1601.71					-1601.71					-1601.71
atom no.	atom type	x	y	z	shield	atom type	x	y	z	shield	atom type	x	y	z	shield
1	C	-6.909772	-0.380341	-2.122882	-1.486	C	-6.34805	0.034112	2.5857	-1.577	C	-3.4891	-1.80798	4.61103	-1.649
2	C	-6.488721	-1.779418	-2.358843	44.316	C	-6.86235	0.633947	1.33454	44.242	C	-4.1699	-0.49627	4.6882	44.554
3	C	-5.414504	-2.000448	-1.599508	22.938	C	-5.99877	0.324836	0.366077	22.982	C	-4.14083	0.034325	3.46469	22.845
4	C	-5.052134	-0.774292	-0.816308	93.823	C	-4.86138	-0.490384	0.905176	93.58	C	-3.44373	-0.880187	2.50228	93.797
	O	-6.059336	0.194133	-1.234670		O	-5.18002	-0.604981	2.32267		O	-3.06074	-2.01055	3.33933
	O	-7.843271	0.228012	-2.596307		O	-6.82533	0.056215	3.69817		O	-3.30417	-2.62687	5.48347
25	C	-7.219880	-2.678506	-3.294648	171.212	C	-8.13038	1.41481	1.29493	171.199	C	-4.74802	0.022447	5.9592	171.283
5	C	-3.665065	-0.213996	-1.061661	50.172	C	-3.47957	0.110109	0.731968	50.335	C	-2.22103	-0.306569	1.81291	50.268
6	C	-2.686506	-0.296039	-0.147178	34.336	C	-2.59345	-0.371978	-0.15328	34.45	C	-2.22487	0.031233	0.514007	34.468
7	C	-1.273224	0.235230	-0.410601	128.126	C	-1.21596	0.268041	-0.366732	127.494	C	-1.00781	0.661234	-0.173719	127.357
22	C	-1.147376	1.160617	-1.677910	131.787	C	-0.801239	1.30396	0.744482	130.722	C	0.327487	0.567475	0.654755	130.662
24	C	-3.455412	0.385585	-2.430075	161.63	C	-3.20762	1.32689	1.58061	161.336	C	-1.03079	-0.082024	2.71226	161.114
23	C	-1.979995	0.487611	-2.798950	148.537	C	-2.05658	2.16328	1.03614	148.601	C	-0.039654	0.913028	2.12011	148.7
21	C	0.318774	1.261577	-2.176348	-1.425	C	0.317051	2.26309	0.259681	-2.261	C	1.38055	1.60344	0.179599	-2.263
30	C	-1.673003	2.581421	-1.389383	157.745	C	-0.322771	0.578518	2.01888	157.208	C	0.933697	-0.847367	0.560511	157.194
31	C	-1.342472	3.545286	-2.522093	161.56	C	0.345003	1.53174	3.00017	161.861	C	2.35807	-0.893376	1.09617	161.658
32	C	0.169423	3.601616	-2.689892	128.25	C	1.55343	2.15189	2.31468	127.957	C	3.21166	0.054257	0.267512	127.976
20	C	1.147901	-0.013628	-2.202159	143.536	C	0.161136	2.93287	-1.10324	148.859	C	0.939045	3.05252	-0.008629	148.669
26	C	-2.811858	-1.076002	1.141334	164.296	C	-2.92544	-1.44876	-1.15999	163.96	C	-3.46869	0.016556	-0.344497	163.915
8	C	-0.531457	0.797161	0.795966	53.733	C	-0.085536	-0.684097	-0.743517	54.91	C	-0.821814	0.318841	-1.64766	55.08
9	C	-0.927043	1.609124	1.781668	29.868	C	0.250368	-1.88666	-0.265193	29.171	C	-0.924429	-0.84029	-2.30581	29.831
10	C	0.014315	2.011356	2.913769	99.237	C	1.38621	-2.70668	-0.872131	99.574	C	-0.775929	-0.919343	-3.82325	99.412
11	C	1.521182	1.861660	2.701581	146.883	C	2.44431	-1.98765	-1.70805	146.915	C	-0.041038	0.207944	-4.54709	147.037
12	C	2.098747	2.741696	1.593468	143.085	C	3.36469	-1.05862	-0.912954	146.02	C	1.46181	0.273798	-4.26461	145.861
13	C	3.624660	2.771854	1.545561	95.801	C	4.48074	-0.446415	-1.75127	96.926	C	2.19026	1.32593	-5.09257	97.022
	O	4.186138	1.441674	1.483174		O	3.92892	0.315798	-2.84822		O	1.63682	2.6384	-4.84667
16	C	4.932928	1.249922	0.254445	86.36	C	4.56859	1.59295	-2.98235	85.814	C	2.66424	3.61858	-4.63877	85.799
15	C	5.347803	2.667729	-0.172707	142.491	C	5.83035	1.52147	-2.0831	138.604	C	3.98507	2.93459	-5.07811	138.792
14	C	4.171346	3.526460	0.322011	139.335	C	5.3783	0.534008	-0.997333	142.478	C	3.68157	1.45857	-4.78341	142.505
19	C	2.591644	0.123534	-2.716934	157.379	C	1.43082	3.57714	-1.66578	158.778	C	1.91445	3.94055	-0.785438	158.788
18	C	3.503001	0.880450	-1.783536	50.616	C	2.46617	2.54731	-2.04777	51.801	C	2.00375	3.54398	-2.2388	52.321
17	C	4.114965	0.392841	-0.701524	35.188	C	3.63543	2.7481	-2.6561	35.455	C	2.68192	4.14903	-3.21395	36.035
29	C	4.021063	-1.043949	-0.254532	166.177	C	4.13595	4.09918	-3.09278	168.689	C	3.50029	5.39751	-3.01956	168.571
25	H	-7.206845	-2.272670	-4.308684	29.74	H	-8.34682	1.7585	0.285278	29.556	H	-5.50286	-0.664884	6.34731	29.75
25	H	-8.268016	-2.768821	-3.001904	29.746	H	-8.06925	2.28331	1.95401	29.74	H	-5.20765	0.997739	5.80989	29.546
25	H	-6.774332	-3.671450	-3.311214	29.542	H	-8.9675	0.80749	1.64538	29.753	H	-3.97526	0.114165	6.72543	29.729
3	H	-4.850669	-2.918655	-1.518956	24.194	H	-6.06402	0.596633	-0.677513	24.206	H	-4.55164	0.984579	3.15572	24.196
4	H	-5.224270	-0.938693	0.246134	25.392	H	-4.89897	-1.50378	0.510066	25.365	H	-4.15105	-1.27689	1.77581	25.365
24	H	-3.941542	1.362336	-2.496857	29.565	H	-3.02194	1.03566	2.61785	29.538	H	-0.54085	-1.03133	2.94373	29.543
24	H	-3.960915	-0.238300	-3.172378	30.194	H	-4.10792	1.94667	1.61453	30.196	H	-1.37974	0.301466	3.67471	30.211
30	H	-1.201071	2.950104	-0.478642	30.242	H	0.408467	-0.176891	1.73282	30.14	H	0.958926	-1.14748	-0.486715	30.158
30	H	-2.744233	2.556448	-1.196013	29.907	H	-1.15131	0.047703	2.48395	29.829	H	0.297546	-1.56574	1.07367	29.842
31	H	-1.728370	4.543184	-2.301422	30.206	H	0.659775	0.999427	3.90055	30.205	H	2.75951	-1.90777	1.03607	30.199
31	H	-1.813248	3.228787	-3.455602	29.973	H	-0.345853	2.31457	3.32264	30.043	H	2.39186	-0.603928	2.14963	30.051
7	H	-0.721473	-0.678046	-0.655006	27.902	H	-1.37298	0.854834	-1.276	27.697	H	-1.27609	1.7215	-0.187003	27.693
12	H	1.725843	2.421167	0.620516	30.694	H	2.79254	-0.253267	-0.449405	30.477	H	1.64764	0.465913	-3.20606	30.462
13	H	3.999088	3.215515	2.474141	27.437	H	5.08185	-1.25597	-2.18279	27.419	H	2.04096	1.10177	-6.15589	27.423
11	H	1.988850	2.127252	3.654282	30.023	H	3.04928	-2.77117	-2.17232	29.995	H	-0.19232	0.033923	-5.61602	29.992
11	H	1.775761	0.814957	2.518886	29.644	H	1.97273	-1.43926	-2.52644	29.406	H	-0.508967	1.16952	-4.32432	29.389
14	H	3.399724	3.596827	-0.445619	29.837	H	4.79962	1.05195	-0.230237	30.134	H	3.86182	1.23554	-3.73053	30.149
14	H	4.479294	4.540723	0.575804	29.846	H	6.21531	0.034652	-0.509717	30.146	H	4.28817	0.779003	-5.38148	30.14
15	H	5.452859	2.735041	-1.255168	29.082	H	6.04497	2.49805	-1.64964	29.529	H	4.81735	3.28518	-4.4677	29.525
28	C	6.677606	3.074178	0.471326	161.031	C	7.06402	1.04208	-2.85227	162.111	C	4.31185	3.19344	-6.55129	162.078
16	H	5.817816	0.672005	0.539574	27.709	H	4.86951	1.69588	-4.03172	27.56	H	2.4468	4.46205	-5.30495	27.548
29	H	3.429099	-1.662667	-0.925323	29.473	H	5.04233	4.38827	-2.55281	30.169	H	4.56298	5.21741	-3.2081	30.168
29	H	5.019769	-1.485143	-0.177876	30.318	H	4.39734	4.08799	-4.15518	30.324	H	3.18812	6.17755	-3.72086	30.317
29	H	3.577318	-1.105169	0.742557	29.705	H	3.39502	4.88061	-2.93326	29.542	H	3.4085	5.79373	-2.00976	29.534
18	H	3.615480	1.931514	-2.010832	25.563	H	2.2179	1.52306	-1.802	26.348	H	1.4403	2.66297	-2.51733	26.324
19	H	2.971862	-0.886612	-2.883476	29.405	H	1.14928	4.17381	-2.5387	29.53	H	1.57229	4.97611	-0.695464	29.539
19	H	2.577801	0.621137	-3.687021	29.454	H	1.83674	4.27729	-0.933022	28.98	H	2.898	3.89946	-0.313914	28.973
20	H	0.620082	-0.752869	-2.812804	28.915	H	-0.619113	3.69443	-1.00327	29.289	H	0.77739	3.47582	0.988078	29.287
26	H	-3.690090	-1.714680	1.173945	29.431	H	-2.65076	-1.10203	-2.15996	30.327	H	-3.54866	0.965729	-0.880426	30.304
26	H	-2.833337	-0.428243	2.017898	29.905	H	-3.98113	-1.70214	-1.18852	29.415	H	-4.38394	-0.104667	0.227692	29.442
26	H	-1.938333	-1.722306	1.257565	30.338	H	-2.36256	-2.36587	-0.989367	29.901	H	-3.44012	-0.762789	-1.10606	29.898
20	H	1.181773	-0.441673	-1.199579	29.079	H	-0.221374	2.22381	-1.83824	28.719	H	-0.033173	3.09586	-0.500026	28.726
	N	0.860864	2.318529	-2.629528		N	1.32058	2.62064	0.953887		N	2.61952	1.36422	0.023242
23	H	-1.869592	1.036874	-3.734379	29.88	H	-1.81276	2.96275	1.73663	29.897	H	0.859579	0.954705	2.73611	29.892
23	H	-1.590109	-0.516223	-2.980275	29.999	H	-2.37938	2.64527	0.110823	29.983	H	-0.48356	1.91024	2.14715	29.974
32	H	0.611222	4.233413	-1.910732	28.163	H	2.375	1.42752	2.27044	28.18	H	3.42994	-0.390231	-0.710539	28.199
32	H	0.441529	4.070873	-3.639071	27.757	H	1.93778	3.00103	2.88556	27.816	H	4.18356	0.223365	0.737923	27.822
8	H	0.507180	0.487113	0.817883	26.12	H	0.53658	-0.28659	-1.53797	25.796	H	-0.559519	1.18823	-2.24012	25.811
10	H	-0.185533	3.061095	3.145923	27.926	H	1.89865	-3.21912	-0.052864	27.885	H	-0.263112	-1.85695	-4.05594	27.887
	O	-0.381518	1.318068	4.122580		O	0.809723	-3.79262	-1.63938		O	-2.09029	-1.10244	-4.40585
27	C	-2.306008	2.192645	1.942071	162.175	C	-0.450637	-2.61075	0.854101	161.606	C	-1.24754	-2.17613	-1.68994	161.753
27	H	-3.011387	1.841926	1.194258	29.831	H	0.231905	-2.73507	1.69988	30.257	H	-1.48845	-2.11568	-0.632601	29.775
27	H	-2.257458	3.283488	1.873001	30.317	H	-0.74091	-3.61395	0.535449	29.495	H	-0.393231	-2.85076	-1.80189	30.235
27	H	-2.703352	1.958214	2.932534	29.518	H	-1.33394	-2.08996	1.212	29.768	H	-2.08578	-2.64257	-2.21198	29.511
OH10	H	-0.270806	0.373146	3.965768	30.908	H	0.307151	-3.40269	-2.36401	30.827	H	-2.61653	-0.324366	-4.18861	30.817
12	H	1.759316	3.774461	1.734067	30.542	H	3.83268	-1.62286	-0.09911	30.306	H	1.91579	-0.696762	-4.49263	30.31
28	H	6.932103	4.103648	0.212458	30.685	H	7.32507	1.74527	-3.64538	30.544	H	3.49599	2.87733	-7.20528	30.424
28	H	7.491185	2.430689	0.130489	30.618	H	6.89397	0.067566	-3.31589	30.419	H	5.2097	2.64896	-6.85014	30.668
28	H	6.627826	3.004691	1.560450	30.484	H	7.92426	0.949947	-2.18641	30.655	H	4.4876	4.25568	-6.73052	30.536

## Sheet: GYMAR
GYM A C4: R	DFT
	single point energy		-1601.71					-1601.71					-1601.71					-1601.71					-1601.71
atom no.	atom type	x	y	z	shield	atom type	x	y	z	shield	atom type	x	y	z	shield	atom type	x	y	z	shield	atom type	x	y	z	shield
1	C	-4.72706	-3.81714	0.501093	-1.335	C	-4.03536	-0.797296	4.62367	-1.231	C	-4.38011	-0.145798	4.60398	-1.148	C	-5.11075	0.615665	4.09649	-1.143	C	-3.4746	-1.82473	4.60738	-1.633
2	C	-5.76206	-3.06241	-0.237894	43.82	C	-3.45642	-2.15436	4.52337	43.67	C	-3.55363	-1.34032	4.88202	43.717	C	-4.17311	-0.229012	4.86773	43.174	C	-4.15909	-0.516424	4.69481	44.523
3	C	-5.40883	-1.77626	-0.208232	21.328	C	-3.05044	-2.31794	3.2632	21.302	C	-2.99566	-1.71118	3.72848	21.488	C	-3.33853	-0.792183	3.99227	21.817	C	-4.13645	0.021005	3.47395	22.901
4	C	-4.13361	-1.58745	0.55565	95.781	C	-3.34347	-1.09916	2.44202	95.929	C	-3.41805	-0.805881	2.61159	95.873	C	-3.66822	-0.375387	2.59107	96.009	C	-3.43991	-0.885073	2.50381	93.771
	O	-3.77942	-2.95455	0.944314		O	-3.95061	-0.187616	3.41494		O	-4.28285	0.165348	3.28764		O	-4.79989	0.535794	2.77894		O	-3.05011	-2.01958	3.33403
	O	-4.65959	-5.00682	0.723465		O	-4.52739	-0.243465	5.58298		O	-5.06303	0.505827	5.36422		O	-6.03231	1.29523	4.49384		O	-3.28294	-2.64872	5.47484
25	C	-6.94251	-3.73101	-0.853152	171.141	C	-3.40291	-3.08177	5.68783	171.031	C	-3.4499	-1.93374	6.24474	171.117	C	-4.25278	-0.350991	6.35017	171.114	C	-4.73432	-0.00576	5.97044	171.28
5	C	-3.00212	-0.939948	-0.206878	49.448	C	-2.15306	-0.452842	1.7732	50.523	C	-2.30016	-0.105667	1.87679	50.379	C	-2.55622	0.305159	1.82772	50.306	C	-2.22104	-0.30498	1.8133	50.228
6	C	-2.27247	0.063271	0.30855	31.03	C	-2.17422	-0.079284	0.482351	30.015	C	-2.23638	-0.073656	0.535032	30.632	C	-2.24717	-0.030363	0.563877	30.096	C	-2.22881	0.03301	0.514369	34.5
7	C	-1.12611	0.722562	-0.467862	128.184	C	-0.967269	0.575172	-0.199297	127.009	C	-1.09988	0.635222	-0.21028	127.807	C	-1.11922	0.658388	-0.211855	127.768	C	-1.01552	0.667732	-0.175371	127.343
22	C	-1.06511	0.338532	-1.99525	133.39	C	0.375085	0.475462	0.616414	130.971	C	0.132607	1.01995	0.688567	131.742	C	-0.166852	1.5513	0.668297	131.932	C	0.321615	0.577494	0.650312	130.713
24	C	-2.72556	-1.53219	-1.56608	160.052	C	-0.96218	-0.223742	2.67029	159.532	C	-1.28652	0.578865	2.75979	159.635	C	-1.85222	1.41177	2.57276	159.625	C	-1.03053	-0.074465	2.71084	161.11
23	C	-1.32794	-1.18717	-2.06545	142.825	C	0.015832	0.790761	2.09027	148.678	C	-0.447583	1.60147	2.00286	148.344	C	-1.0819	2.33819	1.63974	148.138	C	-0.0439	0.92356	2.11601	148.672
21	C	0.341263	0.593665	-2.58912	-1.906	C	1.41547	1.52902	0.152206	-2.161	C	1.00302	2.12469	0.03168	-1.376	C	0.613442	2.5898	-0.180494	-1.219	C	1.37224	1.61502	0.173944	-2.23
30	C	-2.14751	1.04903	-2.84855	150.185	C	0.990582	-0.9326	0.489748	157.234	C	1.01909	-0.206876	0.981463	157.419	C	0.848808	0.691624	1.44623	157.728	C	0.93066	-0.836054	0.55555	157.234
31	C	-1.66888	2.33512	-3.50867	160.36	C	2.42083	-0.977763	1.00931	161.717	C	2.3383	0.193792	1.63022	161.736	C	1.89224	1.55225	2.1469	161.745	C	2.35375	-0.880244	1.09478	161.666
32	C	-0.435494	2.02957	-4.33881	128.268	C	3.25845	-0.008154	0.189874	128.042	C	3.08349	1.1217	0.682019	128.09	C	2.63485	2.37073	1.09823	128.335	C	3.2077	0.070797	0.270298	128
20	C	1.5216	-0.143315	-1.95754	148.56	C	0.958781	2.9772	-0.001596	148.566	C	0.284507	3.29841	-0.615687	143.801	C	-0.13488	3.30171	-1.29637	143.5	C	0.926222	3.06145	-0.020969	148.667
26	C	-2.38515	0.51965	1.7458	163.352	C	-3.42167	-0.086541	-0.370302	163.236	C	-3.34309	-0.562849	-0.370046	163.41	C	-3.07191	-0.976085	-0.27849	163.409	C	-3.47414	0.013493	-0.341888	163.903
8	C	-0.901921	2.20282	-0.174255	52.18	C	-0.789891	0.271098	-1.68249	54.848	C	-0.684358	0.020915	-1.54095	53.629	C	-0.357322	-0.216726	-1.19917	53.979	C	-0.831491	0.326249	-1.64981	55.077
9	C	-1.7526	3.22439	-0.037247	30.665	C	-0.888989	-0.872124	-2.36831	29.981	C	-0.465144	-1.24786	-1.9	30.3	C	0.128763	-1.45669	-1.08896	30.336	C	-0.931937	-0.832821	-2.30851	29.769
10	C	-1.27586	4.61578	0.375133	100.377	C	-0.752531	-0.911223	-3.88841	99.368	C	-0.08834	-1.61926	-3.33072	99.526	C	0.834175	-2.14445	-2.25412	99.42	C	-0.787803	-0.908102	-3.82627	99.432
11	C	0.226256	4.90181	0.382181	146.468	C	-0.032779	0.240307	-4.58885	147.025	C	0.464851	-0.528589	-4.24908	147.129	C	1.39623	-1.27728	-3.38012	147.097	C	-0.044173	0.214486	-4.54827	147.022
12	C	0.872425	5.0335	-0.999107	146.216	C	1.47117	0.311946	-4.31372	145.822	C	1.81502	0.044155	-3.8165	143.066	C	2.52434	-0.338161	-2.95118	142.915	C	1.45779	0.273161	-4.25948	145.922
13	C	2.36745	5.31968	-0.937791	97.025	C	2.18931	1.38271	-5.12677	96.973	C	2.47406	0.94492	-4.85957	95.636	C	3.25115	0.339093	-4.1112	96.025	C	2.19565	1.31839	-5.08785	97.049
	O	3.05762	4.22994	-0.284145		O	1.63382	2.68953	-4.85341		O	1.5906	2.00552	-5.28989		O	2.33197	1.00628	-5.00536		O	1.64556	2.63481	-4.85323
16	C	4.27582	3.89099	-0.964234	85.935	C	2.66053	3.66624	-4.62437	85.764	C	2.12618	3.30525	-4.93136	86.081	C	2.57411	2.43602	-5.02795	86.583	C	2.6759	3.61198	-4.6431	85.824
15	C	4.49383	5.00911	-2.01963	138.431	C	3.97973	2.99673	-5.08899	138.898	C	3.6445	3.08597	-4.82939	142.53	C	4.04754	2.5873	-4.61565	142.341	C	3.99658	2.92034	-5.07034	138.789
14	C	3.05162	5.45822	-2.29579	143.007	C	3.68247	1.51366	-4.82548	142.474	C	3.75002	1.6307	-4.34145	139.319	C	4.25511	1.40904	-3.64927	138.85	C	3.68524	1.44721	-4.76933	142.514
19	C	2.90143	0.440995	-2.27673	158.341	C	1.9208	3.89324	-0.762031	158.761	C	1.1769	4.37671	-1.25279	157.313	C	0.675631	4.31595	-2.12181	157.625	C	1.90099	3.95139	-0.796242	158.801
18	C	3.10096	1.81596	-1.68944	52.788	C	2.00505	3.53335	-2.22522	52.3	C	1.89147	3.92709	-2.50265	50.805	C	1.71229	3.68726	-3.0186	51.452	C	1.99947	3.54891	-2.24744	52.297
17	C	4.24378	2.49021	-1.55382	35.498	C	2.68465	4.15941	-3.18617	36.01	C	1.36951	3.85195	-3.72951	35.256	C	1.49538	3.14191	-4.21843	34.636	C	2.68561	4.14848	-3.22051	36.062
29	C	5.59355	1.95946	-1.95867	168.8	C	3.51062	5.39765	-2.96089	168.577	C	-0.046069	4.24642	-4.06708	166.305	C	0.147761	3.10281	-4.89316	165.981	C	3.50564	5.39587	-3.02608	168.575
25	H	-7.5942	-3.00523	-1.33662	29.518	H	-2.94318	-4.02904	5.41199	29.545	H	-3.05609	-1.20318	6.95448	29.735	H	-3.48391	-1.02199	6.72898	29.528	H	-5.48846	-0.69526	6.35614	29.75
25	H	-7.51853	-4.2692	-0.09715	29.737	H	-4.40667	-3.27893	6.06944	29.767	H	-2.79762	-2.80512	6.2421	29.53	H	-5.23025	-0.731435	6.6544	29.752	H	-5.19434	0.97027	5.82763	29.546
25	H	-6.62626	-4.46645	-1.59611	29.728	H	-2.83066	-2.6414	6.50708	29.725	H	-4.43389	-2.23469	6.61002	29.773	H	-4.13006	0.624812	6.82477	29.73	H	-3.95964	0.082272	6.7352	29.729
3	H	-5.94283	-0.94483	-0.644834	24.14	H	-2.58677	-3.197	2.83933	24.15	H	-2.33638	-2.55213	3.56689	24.175	H	-2.53093	-1.4758	4.21255	24.166	H	-4.55173	0.971555	3.17199	24.196
4	H	-4.34189	-1.05351	1.48145	25.351	H	-4.1214	-1.33147	1.71673	25.349	H	-4.05874	-1.35276	1.92285	25.397	H	-4.05413	-1.23062	2.03955	25.392	H	-4.14824	-1.28053	1.77781	25.366
24	H	-3.4855	-1.21648	-2.28723	29.71	H	-0.458543	-1.16944	2.89255	29.721	H	-0.647062	-0.15843	3.25555	29.77	H	-1.19376	1.00014	3.34464	29.765	H	-0.536243	-1.0212	2.94376	29.544
24	H	-2.81848	-2.61994	-1.50363	30.065	H	-1.31559	0.145772	3.63661	30.092	H	-1.81253	1.09128	3.56992	30.092	H	-2.5968	2.00122	3.11509	30.115	H	-1.38015	0.309943	3.67271	30.211
30	H	-3.03781	1.22631	-2.24913	29.414	H	1.00621	-1.21363	-0.563039	30.174	H	1.24086	-0.712739	0.041735	30.255	H	1.36319	0.036643	0.742575	30.273	H	0.958625	-1.13449	-0.492077	30.162
30	H	-2.45244	0.364662	-3.64556	30.392	H	0.365622	-1.66518	0.996638	29.9	H	0.481558	-0.924064	1.59945	29.982	H	0.332541	0.044745	2.15399	29.991	H	0.294718	-1.55636	1.06626	29.844
31	H	-1.42227	3.08634	-2.75915	30.131	H	2.8292	-1.98768	0.925145	30.206	H	2.94619	-0.689144	1.83936	30.234	H	2.59992	0.925892	2.69456	30.222	H	2.75765	-1.89357	1.03316	30.198
31	H	-2.45554	2.75137	-4.14249	30.271	H	2.46392	-0.708353	2.06786	30.065	H	2.16775	0.692201	2.58721	30.025	H	1.42464	2.2114	2.88181	29.963	H	2.38384	-0.593177	2.14894	30.047
7	H	-0.24631	0.248858	-0.022686	27.833	H	-1.24661	1.63264	-0.183737	27.663	H	-1.56728	1.58365	-0.493893	27.861	H	-1.67	1.35746	-0.848638	27.884	H	-1.28756	1.72706	-0.187989	27.694
12	H	0.715757	4.13139	-1.59187	30.414	H	1.66172	0.485545	-3.2527	30.458	H	1.71066	0.60434	-2.88658	30.71	H	2.14255	0.432807	-2.28052	30.708	H	1.63935	0.468191	-3.20072	30.462
13	H	2.53103	6.22391	-0.338919	27.426	H	2.03314	1.17794	-6.19287	27.422	H	2.68771	0.350023	-5.75368	27.396	H	3.75057	-0.429643	-4.71009	27.423	H	2.0531	1.08921	-6.15095	27.424
11	H	0.352496	5.84654	0.917624	29.966	H	-0.188725	0.091355	-5.66094	29.99	H	0.569225	-0.989059	-5.236	30.051	H	1.76936	-1.97011	-4.14013	30.042	H	-0.19184	0.040422	-5.61775	29.991
11	H	0.747108	4.14395	0.971897	29.433	H	-0.50873	1.19121	-4.33922	29.391	H	-0.262742	0.277916	-4.36311	29.616	H	0.594128	-0.70715	-3.85392	29.648	H	-0.50826	1.17839	-4.32765	29.392
14	H	2.57677	4.7926	-3.01936	30.103	H	3.87098	1.26756	-3.7792	30.151	H	3.77966	1.58861	-3.25179	29.851	H	4.03441	1.70858	-2.62422	29.888	H	3.85711	1.22971	-3.71385	30.149
14	H	2.99566	6.47509	-2.68453	30.181	H	4.28664	0.84935	-5.44273	30.138	H	4.64931	1.1406	-4.71465	29.838	H	5.27958	1.03776	-3.67127	29.83	H	4.29328	0.761836	-5.35919	30.141
15	H	4.94554	4.59574	-2.92098	29.549	H	4.81592	3.33591	-4.47753	29.519	H	4.08979	3.77157	-4.10964	29.058	H	4.21616	3.53766	-4.11081	29.088	H	4.82649	3.27101	-4.45678	29.526
28	C	5.38407	6.13951	-1.49732	162.145	C	4.29424	3.28991	-6.5584	162.106	C	4.32688	3.29532	-6.18512	160.675	C	4.97373	2.51161	-5.83393	160.587	C	4.3335	3.16998	-6.54274	162.092
16	H	5.08376	3.92211	-0.223159	27.541	H	2.43733	4.52677	-5.26639	27.542	H	1.90112	3.95525	-5.78251	27.701	H	2.44747	2.73506	-6.07318	27.73	H	2.46673	4.45314	-5.31467	27.55
29	H	5.5456	0.922923	-2.28665	29.495	H	4.57373	5.21283	-3.14256	30.162	H	-0.59548	3.3909	-4.46872	29.687	H	-0.163046	2.06966	-5.06564	29.706	H	4.56862	5.21309	-3.21028	30.169
29	H	6.02718	2.54478	-2.77463	30.173	H	3.21135	6.19323	-3.65013	30.32	H	-0.598816	4.62809	-3.2115	29.462	H	-0.631412	3.59682	-4.31699	29.447	H	3.1976	6.17448	-3.7308	30.315
29	H	6.29792	2.02115	-1.12316	30.305	H	3.41183	5.77517	-1.94458	29.532	H	-0.051408	5.01488	-4.84703	30.301	H	0.199172	3.58182	-5.87584	30.329	H	3.41061	5.7951	-2.01775	29.536
18	H	2.20295	2.31471	-1.34906	26.282	H	1.43657	2.66267	-2.52517	26.318	H	2.91241	3.60147	-2.35405	25.564	H	2.71203	3.65098	-2.60557	25.583	H	1.43572	2.66813	-2.5261	26.322
19	H	3.6594	-0.25112	-1.90055	29.415	H	1.56859	4.92272	-0.64489	29.532	H	0.535842	5.23317	-1.47303	29.399	H	-0.038163	4.89129	-2.71519	29.377	H	1.55272	4.9854	-0.712475	29.541
19	H	3.02769	0.475143	-3.36111	28.98	H	2.90743	3.85142	-0.297075	28.97	H	1.91192	4.70948	-0.519404	29.433	H	1.16416	5.01654	-1.44388	29.411	H	2.8824	3.91797	-0.319686	28.974
20	H	1.48594	-1.18119	-2.30279	29.25	H	0.79602	3.37651	1.00469	29.265	H	-0.352043	3.76802	0.141429	28.889	H	-0.997967	3.81098	-0.855808	28.929	H	0.758178	3.4872	0.97366	29.286
26	H	-1.38788	0.718128	2.14216	30.245	H	-3.4776	0.847367	-0.93411	30.202	H	-3.10854	-1.52049	-0.83533	29.88	H	-3.1946	-0.554068	-1.27841	30.252	H	-3.55603	0.960718	-0.880868	30.301
26	H	-2.84701	-0.227276	2.38625	29.215	H	-4.33381	-0.165743	0.214609	29.206	H	-3.48458	0.150676	-1.18409	30.24	H	-4.06625	-1.14644	0.125177	29.234	H	-4.388	-0.106621	0.232677	29.447
26	H	-2.95148	1.44578	1.84887	29.797	H	-3.42224	-0.890194	-1.10696	29.872	H	-4.29626	-0.664519	0.142407	29.253	H	-2.59066	-1.94523	-0.409181	29.914	H	-3.4463	-0.768529	-1.10073	29.893
20	H	1.39962	-0.196059	-0.874314	28.834	H	-0.016001	3.02088	-0.488111	28.715	H	-0.403105	2.9305	-1.37892	28.998	H	-0.555487	2.56218	-1.98032	29.039	H	-0.044062	3.09885	-0.516424	28.729
	N	0.596018	1.29139	-3.6209		N	2.65464	1.30246	-0.021714		N	2.27384	2.16208	0.056822		N	1.81478	2.94494	0.036523		N	2.6125	1.37876	0.022006
23	H	-1.2023	-1.52971	-3.09513	30.444	H	0.918317	0.830524	2.70139	29.881	H	0.35608	1.96742	2.64281	29.858	H	-0.496204	3.04965	2.2224	29.85	H	0.855962	0.969221	2.73072	29.892
23	H	-0.596733	-1.72046	-1.45598	29.799	H	-0.437928	1.78262	2.13812	29.924	H	-1.07424	2.46293	1.76368	29.944	H	-1.797	2.92284	1.05723	29.991	H	-0.491499	1.9191	2.14225	29.974
32	H	0.022899	2.94648	-4.71703	27.706	H	3.46857	-0.432273	-0.798889	28.207	H	3.53616	0.54189	-0.130684	28.203	H	3.39255	1.75041	0.605898	28.13	H	3.43247	-0.372897	-0.706646	28.195
32	H	-0.707418	1.44204	-5.22361	28.321	H	4.23437	0.158067	0.652898	27.826	H	3.91402	1.61855	1.18969	27.768	H	3.18477	3.19402	1.56133	27.764	H	4.17658	0.24338	0.745773	27.821
8	H	0.147564	2.43028	-0.033541	25.786	H	-0.539893	1.15756	-2.25464	25.791	H	-0.52198	0.770825	-2.30679	26.107	H	-0.174919	0.290716	-2.13951	26.078	H	-0.573054	1.19673	-2.24247	25.81
10	H	-1.7594	5.34255	-0.284798	27.925	H	-0.234146	-1.83806	-4.14971	27.888	H	0.65799	-2.41755	-3.27642	27.933	H	1.66237	-2.72489	-1.83809	27.97	H	-0.285455	-1.84986	-4.06448	27.887
	O	-1.82956	4.92482	1.67849		O	-2.07096	-1.09005	-4.46461		O	-1.22347	-2.26225	-3.96163		O	-0.045182	-3.15651	-2.80384		O	-2.10641	-1.07533	-4.40599
27	C	-3.24311	3.15881	-0.239196	163.325	C	-1.19619	-2.22566	-1.78395	161.641	C	-0.589797	-2.45068	-1.00258	161.983	C	0.027681	-2.33896	0.126981	161.853	C	-1.25028	-2.17027	-1.69411	161.685
27	H	-3.76559	3.6203	0.600114	29.343	H	-1.41838	-2.19484	-0.721343	29.848	H	-1.25428	-3.19287	-1.45174	29.513	H	-0.406029	-3.30545	-0.140323	29.547	H	-1.49195	-2.11171	-0.636853	29.778
27	H	-3.6128	2.14505	-0.359772	29.73	H	-0.341571	-2.89319	-1.93002	30.235	H	-0.959229	-2.2102	-0.010334	29.93	H	-0.563775	-1.90353	0.927296	29.903	H	-0.393193	-2.84131	-1.8064	30.232
27	H	-3.52144	3.72468	-1.13381	30.27	H	-2.04231	-2.68089	-2.30317	29.505	H	0.386173	-2.93244	-0.890544	30.321	H	1.02741	-2.54349	0.521073	30.341	H	-2.08671	-2.63938	-2.2169	29.512
OH10	H	-1.46636	4.29232	2.30933	30.85	H	-2.60503	-0.327287	-4.21401	30.813	H	-1.94913	-1.6274	-3.97175	30.924	H	-0.836622	-2.71097	-3.12779	30.955	H	-2.62695	-0.297526	-4.17417	30.813
12	H	0.39631	5.85516	-1.54387	30.226	H	1.93027	-0.651133	-4.56219	30.318	H	2.51134	-0.776686	-3.6117	30.552	H	3.27462	-0.901855	-2.38539	30.546	H	1.908	-0.700415	-4.48173	30.312
28	H	5.48354	6.93107	-2.24286	30.642	H	3.47319	2.98847	-7.21288	30.424	H	5.39496	3.08182	-6.11493	30.672	H	4.78071	3.33562	-6.52382	30.605	H	3.52064	2.85362	-7.20034	30.424
28	H	6.38447	5.77042	-1.26412	30.535	H	5.1898	2.75288	-6.87695	30.67	H	4.20993	4.32544	-6.52824	30.629	H	4.83341	1.57602	-6.38111	30.465	H	5.23107	2.62041	-6.83299	30.669
28	H	4.97473	6.58465	-0.58804	30.416	H	4.46813	4.35617	-6.71422	30.532	H	3.90375	2.63761	-6.94827	30.49	H	6.02015	2.56536	-5.52708	30.662	H	4.51458	4.2306	-6.72636	30.537

## Sheet: GYMAS_MP2
GYM A C4: S	MP2
	single point energy		-1598.89					-1598.89					-1598.89
atom no.	atom type	x	y	z	shield	atom type	x	y	z	shield	atom type	x	y	z	shield
1	C	-6.90977	-0.380341	-2.12288	17.271	C	-6.34805	0.034112	2.5857	17.152	C	-3.4891	-1.80798	4.61103	17.235
2	C	-6.48872	-1.77942	-2.35884	62.92	C	-6.86235	0.633947	1.33454	62.932	C	-4.1699	-0.49627	4.6882	63.006
3	C	-5.4145	-2.00045	-1.59951	47.694	C	-5.99877	0.324836	0.366077	47.647	C	-4.14083	0.034325	3.46469	47.687
4	C	-5.05213	-0.774292	-0.816308	108.341	C	-4.86138	-0.490384	0.905176	108.323	C	-3.44373	-0.880187	2.50228	108.271
	O	-6.05934	0.194133	-1.23467		O	-5.18002	-0.604981	2.32267		O	-3.06074	-2.01055	3.33933
	O	-7.84327	0.228012	-2.59631		O	-6.82533	0.056215	3.69817		O	-3.30417	-2.62687	5.48347
25	C	-7.21988	-2.67851	-3.29465	184.798	C	-8.13038	1.41481	1.29493	184.769	C	-4.74802	0.022447	5.9592	184.69
5	C	-3.66506	-0.213996	-1.06166	69.137	C	-3.47957	0.110109	0.731968	69.147	C	-2.22103	-0.306569	1.81291	69.047
6	C	-2.68651	-0.296039	-0.147178	58.188	C	-2.59345	-0.371978	-0.15328	58.284	C	-2.22487	0.031233	0.514007	58.317
7	C	-1.27322	0.23523	-0.410601	142.975	C	-1.21596	0.268041	-0.366732	142.576	C	-1.00781	0.661234	-0.173719	142.466
22	C	-1.14738	1.16062	-1.67791	147.482	C	-0.801239	1.30396	0.744482	146.407	C	0.327487	0.567475	0.654755	146.406
24	C	-3.45541	0.385585	-2.43007	176.843	C	-3.20762	1.32689	1.58061	176.786	C	-1.03079	-0.082024	2.71226	176.678
23	C	-1.97999	0.487611	-2.79895	163.035	C	-2.05658	2.16328	1.03614	163.125	C	-0.039654	0.913028	2.12011	163.116
21	C	0.318774	1.26158	-2.17635	24.601	C	0.317051	2.26309	0.259681	24.191	C	1.38055	1.60344	0.179599	24.261
30	C	-1.673	2.58142	-1.38938	172.272	C	-0.322771	0.578518	2.01888	171.685	C	0.933697	-0.847367	0.560511	171.753
31	C	-1.34247	3.54529	-2.52209	177.057	C	0.345003	1.53174	3.00017	177.026	C	2.35807	-0.893376	1.09617	176.913
32	C	0.169423	3.60162	-2.68989	143.436	C	1.55343	2.15189	2.31468	142.945	C	3.21166	0.054257	0.267512	142.984
20	C	1.1479	-0.013628	-2.20216	158.909	C	0.161136	2.93287	-1.10324	163.959	C	0.939045	3.05252	-0.008629	163.893
26	C	-2.81186	-1.076	1.14133	178.173	C	-2.92544	-1.44876	-1.15999	178.186	C	-3.46869	0.016556	-0.344497	177.973
8	C	-0.531457	0.797161	0.795966	75.204	C	-0.085536	-0.684097	-0.743517	76.183	C	-0.821814	0.318841	-1.64766	76.637
9	C	-0.927043	1.60912	1.78167	51.9	C	0.250368	-1.88666	-0.265193	51.177	C	-0.924429	-0.84029	-2.30581	51.345
10	C	0.014315	2.01136	2.91377	113.843	C	1.38621	-2.70668	-0.872131	114.075	C	-0.775929	-0.919343	-3.82325	113.92
11	C	1.52118	1.86166	2.70158	161.513	C	2.44431	-1.98765	-1.70805	161.539	C	-0.041038	0.207944	-4.54709	161.525
12	C	2.09875	2.7417	1.59347	157.204	C	3.36469	-1.05862	-0.912954	160.281	C	1.46181	0.273798	-4.26461	160.268
13	C	3.62466	2.77185	1.54556	110.039	C	4.48074	-0.446415	-1.75127	110.754	C	2.19026	1.32593	-5.09257	110.739
	O	4.18614	1.44167	1.48317		O	3.92892	0.315798	-2.84822		O	1.63682	2.6384	-4.84667
16	C	4.93293	1.24992	0.254445	99.801	C	4.56859	1.59295	-2.98235	99.494	C	2.66424	3.61858	-4.63877	99.451
15	C	5.3478	2.66773	-0.172707	157.028	C	5.83035	1.52147	-2.0831	154.032	C	3.98507	2.93459	-5.07811	154.047
14	C	4.17135	3.52646	0.322011	152.828	C	5.3783	0.534008	-0.997333	156.724	C	3.68157	1.45857	-4.78341	156.572
19	C	2.59164	0.123534	-2.71693	172.582	C	1.43082	3.57714	-1.66578	174.244	C	1.91445	3.94055	-0.785438	174.313
18	C	3.503	0.88045	-1.78354	71.809	C	2.46617	2.54731	-2.04777	72.85	C	2.00375	3.54398	-2.2388	73.246
17	C	4.11496	0.392841	-0.701524	55.973	C	3.63543	2.7481	-2.6561	56.19	C	2.68192	4.14903	-3.21395	56.639
29	C	4.02106	-1.04395	-0.254532	180.045	C	4.13595	4.09918	-3.09278	182.535	C	3.50029	5.39751	-3.01956	182.546
25	H	-7.20685	-2.27267	-4.30868	29.636	H	-8.34682	1.7585	0.285278	29.421	H	-5.50286	-0.664884	6.34731	29.641
25	H	-8.26802	-2.76882	-3.0019	29.645	H	-8.06925	2.28331	1.95401	29.64	H	-5.20765	0.997739	5.80989	29.41
25	H	-6.77433	-3.67145	-3.31121	29.411	H	-8.9675	0.80749	1.64538	29.65	H	-3.97526	0.114165	6.72543	29.627
3	H	-4.85067	-2.91866	-1.51896	24.357	H	-6.06402	0.596633	-0.677513	24.359	H	-4.55164	0.984579	3.15572	24.355
4	H	-5.22427	-0.938693	0.246134	25.409	H	-4.89897	-1.50378	0.510066	25.377	H	-4.15105	-1.27689	1.77581	25.384
24	H	-3.94154	1.36234	-2.49686	29.529	H	-3.02194	1.03566	2.61785	29.494	H	-0.54085	-1.03133	2.94373	29.496
24	H	-3.96091	-0.2383	-3.17238	30.083	H	-4.10792	1.94667	1.61453	30.077	H	-1.37974	0.301466	3.67471	30.079
30	H	-1.20107	2.9501	-0.478642	30.141	H	0.408467	-0.176891	1.73282	30.046	H	0.958926	-1.14748	-0.486715	30.051
30	H	-2.74423	2.55645	-1.19601	29.78	H	-1.15131	0.047703	2.48395	29.693	H	0.297546	-1.56574	1.07367	29.705
31	H	-1.72837	4.54318	-2.30142	30.05	H	0.659775	0.999427	3.90055	30.041	H	2.75951	-1.90777	1.03607	30.031
31	H	-1.81325	3.22879	-3.4556	29.864	H	-0.345853	2.31457	3.32264	29.919	H	2.39186	-0.603928	2.14963	29.929
7	H	-0.721473	-0.678046	-0.655006	27.819	H	-1.37298	0.854834	-1.276	27.609	H	-1.27609	1.7215	-0.187003	27.603
12	H	1.72584	2.42117	0.620516	30.617	H	2.79254	-0.253267	-0.449405	30.412	H	1.64764	0.465913	-3.20606	30.403
13	H	3.99909	3.21551	2.47414	27.29	H	5.08185	-1.25597	-2.18279	27.295	H	2.04096	1.10177	-6.15589	27.299
11	H	1.98885	2.12725	3.65428	29.864	H	3.04928	-2.77117	-2.17232	29.842	H	-0.19232	0.033923	-5.61602	29.845
11	H	1.77576	0.814957	2.51889	29.521	H	1.97273	-1.43926	-2.52644	29.283	H	-0.508967	1.16952	-4.32432	29.277
14	H	3.39972	3.59683	-0.445619	29.758	H	4.79962	1.05195	-0.230237	30.042	H	3.86182	1.23554	-3.73053	30.054
14	H	4.47929	4.54072	0.575804	29.656	H	6.21531	0.034652	-0.509717	29.948	H	4.28817	0.779003	-5.38148	29.949
15	H	5.45286	2.73504	-1.25517	29.007	H	6.04497	2.49805	-1.64964	29.421	H	4.81735	3.28518	-4.4677	29.413
28	C	6.67761	3.07418	0.471326	174.911	C	7.06402	1.04208	-2.85227	175.933	C	4.31185	3.19344	-6.55129	175.817
16	H	5.81782	0.672005	0.539574	27.526	H	4.86951	1.69588	-4.03172	27.387	H	2.4468	4.46205	-5.30495	27.383
29	H	3.4291	-1.66267	-0.925323	29.408	H	5.04233	4.38827	-2.55281	30.087	H	4.56298	5.21741	-3.2081	30.086
29	H	5.01977	-1.48514	-0.177876	30.177	H	4.39734	4.08799	-4.15518	30.203	H	3.18812	6.17755	-3.72086	30.201
29	H	3.57732	-1.10517	0.742557	29.604	H	3.39502	4.88061	-2.93326	29.45	H	3.4085	5.79373	-2.00976	29.452
18	H	3.61548	1.93151	-2.01083	25.625	H	2.2179	1.52306	-1.802	26.43	H	1.4403	2.66297	-2.51733	26.422
19	H	2.97186	-0.886612	-2.88348	29.325	H	1.14928	4.17381	-2.5387	29.464	H	1.57229	4.97611	-0.695464	29.466
19	H	2.5778	0.621137	-3.68702	29.384	H	1.83674	4.27729	-0.933022	29.005	H	2.898	3.89946	-0.313914	29.009
20	H	0.620082	-0.752869	-2.8128	28.869	H	-0.619113	3.69443	-1.00327	29.247	H	0.77739	3.47582	0.988078	29.232
26	H	-3.69009	-1.71468	1.17395	29.356	H	-2.65076	-1.10203	-2.15996	30.208	H	-3.54866	0.965729	-0.880426	30.193
26	H	-2.83334	-0.428243	2.0179	29.843	H	-3.98113	-1.70214	-1.18852	29.331	H	-4.38394	-0.104667	0.227692	29.359
26	H	-1.93833	-1.72231	1.25757	30.235	H	-2.36256	-2.36587	-0.989367	29.845	H	-3.44012	-0.762789	-1.10606	29.836
20	H	1.18177	-0.441673	-1.19958	29.116	H	-0.221374	2.22381	-1.83824	28.704	H	-0.033173	3.09586	-0.500026	28.717
	N	0.860864	2.31853	-2.62953		N	1.32058	2.62064	0.953887		N	2.61952	1.36422	0.023242
23	H	-1.86959	1.03687	-3.73438	29.706	H	-1.81276	2.96275	1.73663	29.703	H	0.859579	0.954705	2.73611	29.702
23	H	-1.59011	-0.516223	-2.98027	29.852	H	-2.37938	2.64527	0.110823	29.833	H	-0.48356	1.91024	2.14715	29.825
32	H	0.611222	4.23341	-1.91073	28.083	H	2.375	1.42752	2.27044	28.102	H	3.42994	-0.390231	-0.710539	28.112
32	H	0.441529	4.07087	-3.63907	27.628	H	1.93778	3.00103	2.88556	27.702	H	4.18356	0.223365	0.737923	27.706
8	H	0.50718	0.487113	0.817883	26.111	H	0.53658	-0.28659	-1.53797	25.802	H	-0.559519	1.18823	-2.24012	25.801
10	H	-0.185533	3.06109	3.14592	27.805	H	1.89865	-3.21912	-0.052864	27.749	H	-0.263112	-1.85695	-4.05594	27.753
	O	-0.381518	1.31807	4.12258		O	0.809723	-3.79262	-1.63938		O	-2.09029	-1.10244	-4.40585
27	C	-2.30601	2.19265	1.94207	176.072	C	-0.450637	-2.61075	0.854101	175.927	C	-1.24754	-2.17613	-1.68994	175.739
27	H	-3.01139	1.84193	1.19426	29.785	H	0.231905	-2.73507	1.69988	30.143	H	-1.48845	-2.11568	-0.632601	29.724
27	H	-2.25746	3.28349	1.873	30.205	H	-0.74091	-3.61395	0.535449	29.416	H	-0.393231	-2.85076	-1.80189	30.109
27	H	-2.70335	1.95821	2.93253	29.432	H	-1.33394	-2.08996	1.212	29.712	H	-2.08578	-2.64257	-2.21198	29.415
10OH	H	-0.270806	0.373146	3.96577	30.544	H	0.307151	-3.40269	-2.36401	30.475	H	-2.61653	-0.324366	-4.18861	30.496
12	H	1.75932	3.77446	1.73407	30.39	H	3.83268	-1.62286	-0.09911	30.149	H	1.91579	-0.696762	-4.49263	30.157
28	H	6.9321	4.10365	0.212458	30.538	H	7.32507	1.74527	-3.64538	30.404	H	3.49599	2.87733	-7.20528	30.328
28	H	7.49118	2.43069	0.130489	30.483	H	6.89397	0.067566	-3.31589	30.329	H	5.2097	2.64896	-6.85014	30.52
28	H	6.62783	3.00469	1.56045	30.397	H	7.92426	0.949947	-2.18641	30.511	H	4.4876	4.25568	-6.73052	30.404

## Sheet: GYMAR_MP2
GYM A C4: R	MP2
	single point energy		-1598.89					-1598.89					-1598.89					-1598.89					-1598.89
atom no.	atom type	x	y	z	shield	atom type	x	y	z	shield	atom type	x	y	z	shield	atom type	x	y	z	shield	atom type	x	y	z	shield
1	C	-4.72706	-3.81714	0.501093	17.359	C	-4.03536	-0.797296	4.62367	17.464	C	-4.38011	-0.145798	4.60398	17.478	C	-5.11075	0.615665	4.09649	17.495	C	-3.4746	-1.82473	4.60738	17.125
2	C	-5.76206	-3.06241	-0.237894	62.278	C	-3.45642	-2.15436	4.52337	62.284	C	-3.55363	-1.34032	4.88202	62.241	C	-4.17311	-0.229012	4.86773	62.087	C	-4.15909	-0.516424	4.69481	62.994
3	C	-5.40883	-1.77626	-0.208232	46.492	C	-3.05044	-2.31794	3.2632	46.411	C	-2.99566	-1.71118	3.72848	46.477	C	-3.33853	-0.792183	3.99227	46.553	C	-4.13645	0.021005	3.47395	47.629
4	C	-4.13361	-1.58745	0.55565	110.068	C	-3.34347	-1.09916	2.44202	110.164	C	-3.41805	-0.805881	2.61159	110.14	C	-3.66822	-0.375387	2.59107	110.271	C	-3.43991	-0.885073	2.50381	108.12
	O	-3.77942	-2.95455	0.944314		O	-3.95061	-0.187616	3.41494		O	-4.28285	0.165348	3.28764		O	-4.79989	0.535794	2.77894		O	-3.05011	-2.01958	3.33403
	O	-4.65959	-5.00682	0.723465		O	-4.52739	-0.243465	5.58298		O	-5.06303	0.505827	5.36422		O	-6.03231	1.29523	4.49384		O	-3.28294	-2.64872	5.47484
25	C	-6.94251	-3.73101	-0.853152	184.525	C	-3.40291	-3.08177	5.68783	184.714	C	-3.4499	-1.93374	6.24474	184.542	C	-4.25278	-0.350991	6.35017	184.805	C	-4.73432	-0.00576	5.97044	184.684
5	C	-3.00212	-0.939948	-0.206878	68.154	C	-2.15306	-0.452842	1.7732	69.226	C	-2.30016	-0.105667	1.87679	69.204	C	-2.55622	0.305159	1.82772	68.979	C	-2.22104	-0.30498	1.8133	69.024
6	C	-2.27247	0.063271	0.30855	55.259	C	-2.17422	-0.079284	0.482351	54.239	C	-2.23638	-0.073656	0.535032	54.565	C	-2.24717	-0.030363	0.563877	54.334	C	-2.22881	0.03301	0.514369	58.238
7	C	-1.12611	0.722562	-0.467862	143.378	C	-0.967269	0.575172	-0.199297	142.121	C	-1.09988	0.635222	-0.21028	142.645	C	-1.11922	0.658388	-0.211855	142.717	C	-1.01552	0.667732	-0.175371	142.428
22	C	-1.06511	0.338532	-1.99525	149.155	C	0.375085	0.475462	0.616414	146.728	C	0.132607	1.01995	0.688567	147.481	C	-0.166852	1.5513	0.668297	147.658	C	0.321615	0.577494	0.650312	146.455
24	C	-2.72556	-1.53219	-1.56608	175.447	C	-0.96218	-0.223742	2.67029	175.157	C	-1.28652	0.578865	2.75979	175.29	C	-1.85222	1.41177	2.57276	175.169	C	-1.03053	-0.074465	2.71084	176.669
23	C	-1.32794	-1.18717	-2.06545	157.082	C	0.015832	0.790761	2.09027	163.108	C	-0.447583	1.60147	2.00286	162.84	C	-1.0819	2.33819	1.63974	162.649	C	-0.0439	0.92356	2.11601	163.064
21	C	0.341263	0.593665	-2.58912	24.604	C	1.41547	1.52902	0.152206	24.295	C	1.00302	2.12469	0.03168	24.605	C	0.613442	2.5898	-0.180494	24.599	C	1.37224	1.61502	0.173944	24.227
30	C	-2.14751	1.04903	-2.84855	164.812	C	0.990582	-0.9326	0.489748	171.77	C	1.01909	-0.206876	0.981463	172.093	C	0.848808	0.691624	1.44623	172.206	C	0.93066	-0.836054	0.55555	171.791
31	C	-1.66888	2.33512	-3.50867	175.069	C	2.42083	-0.977763	1.00931	176.948	C	2.3383	0.193792	1.63022	176.968	C	1.89224	1.55225	2.1469	176.994	C	2.35375	-0.880244	1.09478	176.914
32	C	-0.435494	2.02957	-4.33881	143.205	C	3.25845	-0.008154	0.189874	143.009	C	3.08349	1.1217	0.682019	143.279	C	2.63485	2.37073	1.09823	143.482	C	3.2077	0.070797	0.270298	142.987
20	C	1.5216	-0.143315	-1.95754	163.969	C	0.958781	2.9772	-0.001596	163.811	C	0.284507	3.29841	-0.615687	159.153	C	-0.13488	3.30171	-1.29637	158.865	C	0.926222	3.06145	-0.020969	163.891
26	C	-2.38515	0.51965	1.7458	177.509	C	-3.42167	-0.086541	-0.370302	177.348	C	-3.34309	-0.562849	-0.370046	177.431	C	-3.07191	-0.976085	-0.27849	177.546	C	-3.47414	0.013493	-0.341888	177.948
8	C	-0.901921	2.20282	-0.174255	73.386	C	-0.789891	0.271098	-1.68249	76.335	C	-0.684358	0.020915	-1.54095	75.161	C	-0.357322	-0.216726	-1.19917	75.36	C	-0.831491	0.326249	-1.64981	76.612
9	C	-1.7526	3.22439	-0.037247	52.814	C	-0.888989	-0.872124	-2.36831	51.503	C	-0.465144	-1.24786	-1.9	52.032	C	0.128763	-1.45669	-1.08896	52.084	C	-0.931937	-0.832821	-2.30851	51.327
10	C	-1.27586	4.61578	0.375133	114.815	C	-0.752531	-0.911223	-3.88841	113.826	C	-0.08834	-1.61926	-3.33072	113.956	C	0.834175	-2.14445	-2.25412	113.886	C	-0.787803	-0.908102	-3.82627	113.881
11	C	0.226256	4.90181	0.382181	161.03	C	-0.032779	0.240307	-4.58885	161.492	C	0.464851	-0.528589	-4.24908	161.457	C	1.39623	-1.27728	-3.38012	161.624	C	-0.044173	0.214486	-4.54827	161.505
12	C	0.872425	5.0335	-0.999107	160.637	C	1.47117	0.311946	-4.31372	160.21	C	1.81502	0.044155	-3.8165	157.086	C	2.52434	-0.338161	-2.95118	156.953	C	1.45779	0.273161	-4.25948	160.33
13	C	2.36745	5.31968	-0.937791	110.8	C	2.18931	1.38271	-5.12677	110.655	C	2.47406	0.94492	-4.85957	109.603	C	3.25115	0.339093	-4.1112	109.872	C	2.19565	1.31839	-5.08785	110.737
	O	3.05762	4.22994	-0.284145		O	1.63382	2.68953	-4.85341		O	1.5906	2.00552	-5.28989		O	2.33197	1.00628	-5.00536		O	1.64556	2.63481	-4.85323
16	C	4.27582	3.89099	-0.964234	99.491	C	2.66053	3.66624	-4.62437	99.382	C	2.12618	3.30525	-4.93136	99.538	C	2.57411	2.43602	-5.02795	99.832	C	2.6759	3.61198	-4.6431	99.44
15	C	4.49383	5.00911	-2.01963	153.673	C	3.97973	2.99673	-5.08899	154.153	C	3.6445	3.08597	-4.82939	157.308	C	4.04754	2.5873	-4.61565	157.243	C	3.99658	2.92034	-5.07034	154.048
14	C	3.05162	5.45822	-2.29579	156.892	C	3.68247	1.51366	-4.82548	156.566	C	3.75002	1.6307	-4.34145	152.956	C	4.25511	1.40904	-3.64927	152.973	C	3.68524	1.44721	-4.76933	156.564
19	C	2.90143	0.440995	-2.27673	173.882	C	1.9208	3.89324	-0.762031	174.316	C	1.1769	4.37671	-1.25279	172.592	C	0.675631	4.31595	-2.12181	172.756	C	1.90099	3.95139	-0.796242	174.323
18	C	3.10096	1.81596	-1.68944	73.92	C	2.00505	3.53335	-2.22522	73.162	C	1.89147	3.92709	-2.50265	72.007	C	1.71229	3.68726	-3.0186	72.282	C	1.99947	3.54891	-2.24744	73.193
17	C	4.24378	2.49021	-1.55382	55.94	C	2.68465	4.15941	-3.18617	56.66	C	1.36951	3.85195	-3.72951	56.105	C	1.49538	3.14191	-4.21843	55.884	C	2.68561	4.14848	-3.22051	56.641
29	C	5.59355	1.95946	-1.95867	182.547	C	3.51062	5.39765	-2.96089	182.566	C	-0.046069	4.24642	-4.06708	179.958	C	0.147761	3.10281	-4.89316	180.072	C	3.50564	5.39587	-3.02608	182.536
25	H	-7.5942	-3.00523	-1.33662	29.389	H	-2.94318	-4.02904	5.41199	29.407	H	-3.05609	-1.20318	6.95448	29.631	H	-3.48391	-1.02199	6.72898	29.404	H	-5.48846	-0.69526	6.35614	29.64
25	H	-7.51853	-4.2692	-0.09715	29.634	H	-4.40667	-3.27893	6.06944	29.656	H	-2.79762	-2.80512	6.2421	29.407	H	-5.23025	-0.731435	6.6544	29.647	H	-5.19434	0.97027	5.82763	29.411
25	H	-6.62626	-4.46645	-1.59611	29.616	H	-2.83066	-2.6414	6.50708	29.623	H	-4.43389	-2.23469	6.61002	29.661	H	-4.13006	0.624812	6.82477	29.634	H	-3.95964	0.082272	6.7352	29.624
3	H	-5.94283	-0.94483	-0.644834	24.307	H	-2.58677	-3.197	2.83933	24.328	H	-2.33638	-2.55213	3.56689	24.352	H	-2.53093	-1.4758	4.21255	24.34	H	-4.55173	0.971555	3.17199	24.354
4	H	-4.34189	-1.05351	1.48145	25.345	H	-4.1214	-1.33147	1.71673	25.361	H	-4.05874	-1.35276	1.92285	25.401	H	-4.05413	-1.23062	2.03955	25.403	H	-4.14824	-1.28053	1.77781	25.378
24	H	-3.4855	-1.21648	-2.28723	29.64	H	-0.458543	-1.16944	2.89255	29.657	H	-0.647062	-0.15843	3.25555	29.702	H	-1.19376	1.00014	3.34464	29.705	H	-0.536243	-1.0212	2.94376	29.496
24	H	-2.81848	-2.61994	-1.50363	29.945	H	-1.31559	0.145772	3.63661	29.961	H	-1.81253	1.09128	3.56992	29.971	H	-2.5968	2.00122	3.11509	29.997	H	-1.38015	0.309943	3.67271	30.073
30	H	-3.03781	1.22631	-2.24913	29.271	H	1.00621	-1.21363	-0.563039	30.073	H	1.24086	-0.712739	0.041735	30.156	H	1.36319	0.036643	0.742575	30.172	H	0.958625	-1.13449	-0.492077	30.056
30	H	-2.45244	0.364662	-3.64556	30.279	H	0.365622	-1.66518	0.996638	29.767	H	0.481558	-0.924064	1.59945	29.849	H	0.332541	0.044745	2.15399	29.856	H	0.294718	-1.55636	1.06626	29.709
31	H	-1.42227	3.08634	-2.75915	30.074	H	2.8292	-1.98768	0.925145	30.039	H	2.94619	-0.689144	1.83936	30.065	H	2.59992	0.925892	2.69456	30.06	H	2.75765	-1.89357	1.03316	30.031
31	H	-2.45554	2.75137	-4.14249	30.1	H	2.46392	-0.708353	2.06786	29.942	H	2.16775	0.692201	2.58721	29.904	H	1.42464	2.2114	2.88181	29.851	H	2.38384	-0.593177	2.14894	29.923
7	H	-0.24631	0.248858	-0.022686	27.752	H	-1.24661	1.63264	-0.183737	27.566	H	-1.56728	1.58365	-0.493893	27.771	H	-1.67	1.35746	-0.848638	27.787	H	-1.28756	1.72706	-0.187989	27.603
12	H	0.715757	4.13139	-1.59187	30.357	H	1.66172	0.485545	-3.2527	30.399	H	1.71066	0.60434	-2.88658	30.62	H	2.14255	0.432807	-2.28052	30.625	H	1.63935	0.468191	-3.20072	30.404
13	H	2.53103	6.22391	-0.338919	27.314	H	2.03314	1.17794	-6.19287	27.298	H	2.68771	0.350023	-5.75368	27.257	H	3.75057	-0.429643	-4.71009	27.272	H	2.0531	1.08921	-6.15095	27.3
11	H	0.352496	5.84654	0.917624	29.81	H	-0.188725	0.091355	-5.66094	29.84	H	0.569225	-0.989059	-5.236	29.884	H	1.76936	-1.97011	-4.14013	29.885	H	-0.19184	0.040422	-5.61775	29.841
11	H	0.747108	4.14395	0.971897	29.301	H	-0.50873	1.19121	-4.33922	29.281	H	-0.262742	0.277916	-4.36311	29.506	H	0.594128	-0.70715	-3.85392	29.519	H	-0.50826	1.17839	-4.32765	29.281
14	H	2.57677	4.7926	-3.01936	30.03	H	3.87098	1.26756	-3.7792	30.054	H	3.77966	1.58861	-3.25179	29.767	H	4.03441	1.70858	-2.62422	29.798	H	3.85711	1.22971	-3.71385	30.054
14	H	2.99566	6.47509	-2.68453	29.973	H	4.28664	0.84935	-5.44273	29.95	H	4.64931	1.1406	-4.71465	29.644	H	5.27958	1.03776	-3.67127	29.654	H	4.29328	0.761836	-5.35919	29.949
15	H	4.94554	4.59574	-2.92098	29.447	H	4.81592	3.33591	-4.47753	29.405	H	4.08979	3.77157	-4.10964	28.986	H	4.21616	3.53766	-4.11081	29.004	H	4.82649	3.27101	-4.45678	29.414
28	C	5.38407	6.13951	-1.49732	176.056	C	4.29424	3.28991	-6.5584	175.807	C	4.32688	3.29532	-6.18512	174.577	C	4.97373	2.51161	-5.83393	174.601	C	4.3335	3.16998	-6.54274	175.827
16	H	5.08376	3.92211	-0.223159	27.375	H	2.43733	4.52677	-5.26639	27.377	H	1.90112	3.95525	-5.78251	27.514	H	2.44747	2.73506	-6.07318	27.538	H	2.46673	4.45314	-5.31467	27.384
29	H	5.5456	0.922923	-2.28665	29.395	H	4.57373	5.21283	-3.14256	30.081	H	-0.59548	3.3909	-4.46872	29.588	H	-0.163046	2.06966	-5.06564	29.604	H	4.56862	5.21309	-3.21028	30.086
29	H	6.02718	2.54478	-2.77463	30.087	H	3.21135	6.19323	-3.65013	30.204	H	-0.598816	4.62809	-3.2115	29.388	H	-0.631412	3.59682	-4.31699	29.366	H	3.1976	6.17448	-3.7308	30.199
29	H	6.29792	2.02115	-1.12316	30.184	H	3.41183	5.77517	-1.94458	29.451	H	-0.051408	5.01488	-4.84703	30.163	H	0.199172	3.58182	-5.87584	30.187	H	3.41061	5.7951	-2.01775	29.453
18	H	2.20295	2.31471	-1.34906	26.353	H	1.43657	2.66267	-2.52517	26.418	H	2.91241	3.60147	-2.35405	25.631	H	2.71203	3.65098	-2.60557	25.641	H	1.43572	2.66813	-2.5261	26.421
19	H	3.6594	-0.25112	-1.90055	29.334	H	1.56859	4.92272	-0.64489	29.461	H	0.535842	5.23317	-1.47303	29.312	H	-0.038163	4.89129	-2.71519	29.304	H	1.55272	4.9854	-0.712475	29.47
19	H	3.02769	0.475143	-3.36111	29.003	H	2.90743	3.85142	-0.297075	29.009	H	1.91192	4.70948	-0.519404	29.366	H	1.16416	5.01654	-1.44388	29.349	H	2.8824	3.91797	-0.319686	29.011
20	H	1.48594	-1.18119	-2.30279	29.195	H	0.79602	3.37651	1.00469	29.206	H	-0.352043	3.76802	0.141429	28.863	H	-0.997967	3.81098	-0.855808	28.882	H	0.758178	3.4872	0.97366	29.226
26	H	-1.38788	0.718128	2.14216	30.136	H	-3.4776	0.847367	-0.93411	30.1	H	-3.10854	-1.52049	-0.83533	29.837	H	-3.1946	-0.554068	-1.27841	30.146	H	-3.55603	0.960718	-0.880868	30.191
26	H	-2.84701	-0.227276	2.38625	29.119	H	-4.33381	-0.165743	0.214609	29.119	H	-3.48458	0.150676	-1.18409	30.136	H	-4.06625	-1.14644	0.125177	29.135	H	-4.388	-0.106621	0.232677	29.36
26	H	-2.95148	1.44578	1.84887	29.739	H	-3.42224	-0.890194	-1.10696	29.814	H	-4.29626	-0.664519	0.142407	29.15	H	-2.59066	-1.94523	-0.409181	29.86	H	-3.4463	-0.768529	-1.10073	29.83
20	H	1.39962	-0.196059	-0.874314	28.806	H	-0.016001	3.02088	-0.488111	28.699	H	-0.403105	2.9305	-1.37892	29.026	H	-0.555487	2.56218	-1.98032	29.059	H	-0.044062	3.09885	-0.516424	28.718
	N	0.596018	1.29139	-3.6209		N	2.65464	1.30246	-0.021714		N	2.27384	2.16208	0.056822		N	1.81478	2.94494	0.036523		N	2.6125	1.37876	0.022006
23	H	-1.2023	-1.52971	-3.09513	30.253	H	0.918317	0.830524	2.70139	29.69	H	0.35608	1.96742	2.64281	29.683	H	-0.496204	3.04965	2.2224	29.679	H	0.855962	0.969221	2.73072	29.702
23	H	-0.596733	-1.72046	-1.45598	29.672	H	-0.437928	1.78262	2.13812	29.774	H	-1.07424	2.46293	1.76368	29.79	H	-1.797	2.92284	1.05723	29.834	H	-0.491499	1.9191	2.14225	29.824
32	H	0.022899	2.94648	-4.71703	27.589	H	3.46857	-0.432273	-0.798889	28.121	H	3.53616	0.54189	-0.130684	28.112	H	3.39255	1.75041	0.605898	28.045	H	3.43247	-0.372897	-0.706646	28.109
32	H	-0.707418	1.44204	-5.22361	28.213	H	4.23437	0.158067	0.652898	27.709	H	3.91402	1.61855	1.18969	27.642	H	3.18477	3.19402	1.56133	27.636	H	4.17658	0.24338	0.745773	27.703
8	H	0.147564	2.43028	-0.033541	25.768	H	-0.539893	1.15756	-2.25464	25.773	H	-0.52198	0.770825	-2.30679	26.084	H	-0.174919	0.290716	-2.13951	26.075	H	-0.573054	1.19673	-2.24247	25.793
10	H	-1.7594	5.34255	-0.284798	27.806	H	-0.234146	-1.83806	-4.14971	27.754	H	0.65799	-2.41755	-3.27642	27.811	H	1.66237	-2.72489	-1.83809	27.838	H	-0.285455	-1.84986	-4.06448	27.751
	O	-1.82956	4.92482	1.67849		O	-2.07096	-1.09005	-4.46461		O	-1.22347	-2.26225	-3.96163		O	-0.045182	-3.15651	-2.80384		O	-2.10641	-1.07533	-4.40599
27	C	-3.24311	3.15881	-0.239196	177.598	C	-1.19619	-2.22566	-1.78395	175.6	C	-0.589797	-2.45068	-1.00258	175.969	C	0.027681	-2.33896	0.126981	175.989	C	-1.25028	-2.17027	-1.69411	175.642
27	H	-3.76559	3.6203	0.600114	29.265	H	-1.41838	-2.19484	-0.721343	29.799	H	-1.25428	-3.19287	-1.45174	29.43	H	-0.406029	-3.30545	-0.140323	29.458	H	-1.49195	-2.11171	-0.636853	29.726
27	H	-3.6128	2.14505	-0.359772	29.659	H	-0.341571	-2.89319	-1.93002	30.11	H	-0.959229	-2.2102	-0.010334	29.873	H	-0.563775	-1.90353	0.927296	29.851	H	-0.393193	-2.84131	-1.8064	30.103
27	H	-3.52144	3.72468	-1.13381	30.165	H	-2.04231	-2.68089	-2.30317	29.415	H	0.386173	-2.93244	-0.890544	30.204	H	1.02741	-2.54349	0.521073	30.223	H	-2.08671	-2.63938	-2.2169	29.417
10OH	H	-1.46636	4.29232	2.30933	30.478	H	-2.60503	-0.327287	-4.21401	30.489	H	-1.94913	-1.6274	-3.97175	30.574	H	-0.836622	-2.71097	-3.12779	30.57	H	-2.62695	-0.297526	-4.17417	30.489
12	H	0.39631	5.85516	-1.54387	30.072	H	1.93027	-0.651133	-4.56219	30.172	H	2.51134	-0.776686	-3.6117	30.421	H	3.27462	-0.901855	-2.38539	30.415	H	1.908	-0.700415	-4.48173	30.164
28	H	5.48354	6.93107	-2.24286	30.503	H	3.47319	2.98847	-7.21288	30.326	H	5.39496	3.08182	-6.11493	30.532	H	4.78071	3.33562	-6.52382	30.491	H	3.52064	2.85362	-7.20034	30.328
28	H	6.38447	5.77042	-1.26412	30.398	H	5.1898	2.75288	-6.87695	30.521	H	4.20993	4.32544	-6.52824	30.491	H	4.83341	1.57602	-6.38111	30.378	H	5.23107	2.62041	-6.83299	30.52
28	H	4.97473	6.58465	-0.58804	30.321	H	4.46813	4.35617	-6.71422	30.401	H	3.90375	2.63761	-6.94827	30.402	H	6.02015	2.56536	-5.52708	30.518	H	4.51458	4.2306	-6.72636	30.403

## Sheet: 16desMeGYMDS
16-desMe GYM D C4: S
	single point energy		-1637.64					-1637.64					-1637.64					-1637.64					-1637.64
atom no.	atom type	x	y	z	shield	atom type	x	y	z	shield	atom type	x	y	z	shield	atom type	x	y	z	shield	atom type	x	y	z	shield
1	C	-6.89336	-0.742097	-2.21095	-1.7	C	-6.88649	-0.237592	-2.45786	-1.656	C	-6.7915	0.524662	-0.053084	-1.282	C	-3.48236	-5.50077	0.099467	-1.008	C	-2.72214	-5.70341	0.08938	-1.057
2	C	-6.73132	-1.80991	-1.19964	45.101	C	-6.95568	-1.35002	-1.48456	44.771	C	-6.80382	0.694515	-1.5224	45.998	C	-2.09475	-6.00997	0.032278	43.929	C	-1.2783	-6.01057	-0.012629	43.986
3	C	-5.76658	-1.41835	-0.365695	22.879	C	-6.00808	-1.13242	-0.571141	22.463	C	-5.83713	-0.082014	-2.016	25.21	C	-1.28978	-5.01099	0.397601	22.226	C	-0.614646	-4.91635	0.364063	22.298
4	C	-5.22492	-0.079005	-0.767333	94.585	C	-5.25432	0.128742	-0.872294	94.647	C	-5.13736	-0.820058	-0.913036	90.9	C	-2.07934	-3.78396	0.740676	95.891	C	-1.56219	-3.81937	0.746148	95.831
	O	-6.00286	0.249548	-1.95462		O	-5.88575	0.6049	-2.09815		O	-5.79427	-0.331805	0.286282		O	-3.45968	-4.20374	0.49601		O	-2.8744	-4.4253	0.517304
	O	-7.66691	-0.679101	-3.14033		O	-7.57127	-0.03287	-3.43555		O	-7.50812	1.02981	0.782134		O	-4.52086	-6.07684	-0.13896		O	-3.67365	-6.41492	-0.146244
26	C	-7.56245	-3.04615	-1.21359	171.412	C	-7.95285	-2.449	-1.60943	171.359	C	-7.7698	1.59855	-2.20707	171.661	C	-1.78479	-7.40868	-0.376293	171.214	C	-0.783036	-7.34163	-0.462574	171.365
5	C	-3.73785	-0.0538	-1.07673	49.794	C	-3.75957	-0.033073	-1.07614	50.729	C	-3.62578	-0.718805	-0.869167	47.608	C	-1.76368	-2.53919	-0.054495	48.733	C	-1.4396	-2.52896	-0.029652	48.254
6	C	-2.82576	0.453039	-0.227797	34.428	C	-2.84875	0.409582	-0.190275	33.057	C	-2.89847	0.292377	-0.37066	32.549	C	-1.44153	-1.38407	0.545116	28.325	C	-1.25978	-1.35298	0.587956	28.329
7	C	-1.31292	0.389353	-0.52705	135.55	C	-1.3389	0.167678	-0.391145	136.737	C	-1.38358	0.061924	-0.386327	135.422	C	-1.15309	-0.094424	-0.224908	131.581	C	-1.16145	-0.021675	-0.160944	132.028
23	C	-1.03734	0.231844	-2.06661	134.505	C	-0.987689	-0.075482	-1.89797	132.827	C	-0.927284	-0.195677	-1.87435	129.937	C	-0.835278	-0.29759	-1.75385	135.403	C	-0.85805	-0.153829	-1.70069	135.347
25	C	-3.38225	-0.682221	-2.39917	160.68	C	-3.3961	-0.757244	-2.34855	160.763	C	-2.88126	-1.87719	-1.48656	149.89	C	-1.75609	-2.70729	-1.54974	158.221	C	-1.44822	-2.66607	-1.5281	158.209
24	C	-1.895	-0.968491	-2.53901	142.915	C	-1.93898	-1.19222	-2.39691	148.383	C	-1.77848	-1.38692	-2.44316	142.764	C	-1.79468	-1.385	-2.30293	150.511	C	-1.68137	-1.34711	-2.25019	150.463
22	C	0.438175	-0.120529	-2.36479	-1.887	C	0.456411	-0.592022	-2.10666	-2.753	C	0.563917	-0.592979	-1.96106	-1.931	C	0.647118	-0.704975	-1.99785	-6.272	C	0.658333	-0.359773	-1.98741	-6.338
30	C	-1.46623	1.49275	-2.86829	151.844	C	-1.17779	1.22699	-2.71005	158.401	C	-1.1762	1.07711	-2.71462	150.101	C	-1.08083	1.00672	-2.54861	148.028	C	-1.28945	1.12081	-2.46456	148.526
31	C	-0.338486	2.48064	-3.14062	159.713	C	-0.61241	1.10455	-4.1186	161.126	C	-0.446224	1.02144	-4.04957	161.541	C	-0.604742	0.909071	-3.99215	161.365	C	-0.84676	1.10516	-3.92185	161.246
32	C	0.807853	1.74848	-3.81545	128.391	C	0.874085	0.793832	-4.0214	127.94	C	1.04472	0.88419	-3.78303	128.669	C	0.889466	0.626723	-3.99463	128.24	C	0.670124	1.00747	-3.97483	128.306
21	C	0.982664	-1.41008	-1.75974	148.73	C	0.954404	-1.70616	-1.1968	148.021	C	1.05387	-1.69843	-1.03306	148.202	C	1.38044	-1.68524	-1.07705	144.705	C	1.53699	-1.24055	-1.09426	144.738
27	C	-3.21495	1.01902	1.11538	163.623	C	-3.23798	1.06773	1.10971	164.355	C	-3.48213	1.58218	0.145581	167.907	C	-1.3426	-1.24351	2.05229	162.876	C	-1.14513	-1.22606	2.09541	162.797
8	C	-0.448805	1.52341	0.088513	146.572	C	-0.395382	1.23161	0.234813	150.666	C	-0.518421	1.0922	0.356684	156.439	C	-2.37059	0.84478	0.065217	137.239	C	-2.48112	0.746114	0.176244	140.151
9	C	-0.156892	1.46102	1.60203	106.969	C	-0.143157	1.15163	1.75367	105.428	C	-0.680542	1.05666	1.88438	104.404	C	-2.1634	2.37934	0.066075	103.125	C	-2.46453	2.28922	0.20401	103.14
	O	0.168378	0.133712	2.03172		O	0.058323	-0.196744	2.20329		O	-0.492261	-0.271538	2.40056		O	-3.12942	3.01503	-0.787654		O	-3.59046	2.71048	-0.587746
10	C	0.943271	2.42673	2.1095	97.714	C	1.02977	2.00305	2.25626	95.737	C	0.244529	2.00383	2.65491	95.442	C	-2.24914	3.01422	1.46517	89.213	C	-2.60062	2.88103	1.61772	89.442
11	C	1.14091	3.77715	1.368	154.818	C	1.16405	3.4593	1.7436	155.486	C	0.297431	3.48651	2.20993	154.057	C	-2.08456	4.54587	1.45314	151.419	C	-2.6568	4.42277	1.65443	151.673
12	C	2.59777	3.71849	0.8731	150.66	C	2.64101	3.56317	1.30636	151.177	C	1.76449	3.69711	1.79904	151.295	C	-0.634451	4.74671	1.89095	152.749	C	-1.24421	4.82162	2.0793	152.583
13	C	3.22447	2.76103	1.87931	93.527	C	3.28289	2.34531	1.97429	97.429	C	2.48589	2.61774	2.60457	97.31	C	-0.449125	3.59903	2.87488	91.413	C	-0.867898	3.67805	3.01157	91.801
	O	2.21716	1.7578	2.04843		O	2.25859	1.34719	1.90708		O	1.59008	1.50153	2.55026		O	-1.18827	2.5042	2.30088		O	-1.4539	2.50919	2.41147
14	C	4.57814	2.14808	1.54815	99.85	C	4.60016	1.85592	1.39954	97.825	C	3.88638	2.24293	2.15341	97.694	C	0.994118	3.2227	3.18179	99.538	C	0.624426	3.50815	3.26744	99.62
	O	4.52701	1.36817	0.344337		O	4.48388	1.52428	0.009428		O	3.91269	1.8734	0.770078		O	1.69272	2.86455	1.98299		O	1.3263	3.2744	2.04039
17	C	5.05327	0.051255	0.564705	91.796	C	5.36934	0.443589	-0.337696	94.576	C	4.98153	0.945582	0.510656	94.914	C	2.50739	1.69382	2.21796	92.095	C	2.29452	2.2159	2.21912	91.945
16	C	4.91322	-0.182854	2.07543	146.257	C	6.14306	0.112381	0.961779	148.679	C	5.63152	0.659786	1.88982	148.205	C	1.76257	0.928582	3.3067	152.048	C	1.69759	1.33847	3.31445	151.659
15	C	5.13533	1.21732	2.64432	148.363	C	5.19929	0.614329	2.05567	153.442	C	4.54115	1.07204	2.88168	153.248	C	1.1807	2.05019	4.1703	150.809	C	1.00867	2.3579	4.22369	150.535
20	C	2.49578	-1.62518	-1.89485	158.679	C	2.4505	-2.01472	-1.29151	158.12	C	2.57448	-1.82836	-0.900428	157.976	C	2.70755	-1.13924	-0.499134	150.996	C	2.79719	-0.530195	-0.545801	151.138
19	C	3.2986	-0.700457	-1.0242	56.576	C	3.31111	-0.886757	-0.778361	50.422	C	3.20523	-0.636386	-0.224541	51.568	C	2.49902	-0.283633	0.716332	49.898	C	2.51426	0.276603	0.687515	50.073
18	C	4.37812	-0.99182	-0.295308	38.537	C	4.62833	-0.74198	-0.92674	36.827	C	4.49395	-0.294156	-0.214898	36.104	C	2.77607	1.01117	0.894082	37.912	C	2.60157	1.59685	0.872854	37.848
29	C	5.04738	-2.34079	-0.232138	168.452	C	5.5104	-1.70413	-1.67706	168.115	C	5.58473	-1.06458	-0.909263	167.854	C	3.40369	1.90537	-0.141471	166.87	C	3.04663	2.58353	-0.173196	166.997
26	H	-7.30015	-3.70274	-0.385644	29.543	H	-7.82183	-2.98412	-2.55258	29.728	H	-8.79733	1.30296	-1.98364	29.747	H	-2.16346	-7.61008	-1.38045	29.758	H	-1.15009	-8.1315	0.195847	29.777
26	H	-7.42621	-3.59255	-2.14959	29.738	H	-8.96883	-2.0487	-1.60932	29.761	H	-7.62745	1.57855	-3.28647	29.531	H	-2.26841	-8.12143	0.294566	29.776	H	0.305272	-7.37147	-0.472211	29.535
26	H	-8.62354	-2.79747	-1.14136	29.757	H	-7.85705	-3.16006	-0.790413	29.544	H	-7.65168	2.6267	-1.85789	29.72	H	-0.711659	-7.59083	-0.365395	29.548	H	-1.14814	-7.56858	-1.46618	29.761
3	H	-5.391	-1.95092	0.496099	24.252	H	-5.77865	-1.7436	0.289985	24.216	H	-5.56807	-0.210288	-3.05455	24.07	H	-0.211673	-5.03781	0.468314	24.128	H	0.457881	-4.7926	0.416769	24.117
4	H	-5.49311	0.671893	-0.027345	25.179	H	-5.47621	0.88202	-0.119693	25.177	H	-5.39163	-1.88274	-0.973868	26.043	H	-2.01129	-3.5893	1.80994	25.392	H	-1.50116	-3.63407	1.8175	25.388
25	H	-3.72753	-0.03497	-3.20969	29.609	H	-3.62953	-0.119755	-3.20581	29.634	H	-3.56196	-2.53396	-2.03078	29.515	H	-2.60843	-3.31603	-1.86284	29.974	H	-2.21921	-3.37792	-1.83406	29.969
25	H	-3.93876	-1.61608	-2.51967	30.15	H	-4.03676	-1.63628	-2.46075	30.139	H	-2.43386	-2.49478	-0.697691	28.956	H	-0.868304	-3.2821	-1.8382	30.146	H	-0.499559	-3.11039	-1.84994	30.175
30	H	-2.294	1.98733	-2.36052	29.531	H	-0.656041	2.04264	-2.20523	30.262	H	-0.821845	1.95638	-2.16965	30.174	H	-0.536438	1.82618	-2.07443	29.936	H	-0.842068	1.99514	-1.98714	29.929
30	H	-1.85471	1.16768	-3.8377	30.256	H	-2.22933	1.5074	-2.73426	29.882	H	-2.24953	1.2063	-2.859	30.547	H	-2.13624	1.26749	-2.51333	29.757	H	-2.36871	1.24331	-2.39959	29.753
31	H	0.012941	2.94727	-2.21992	30.07	H	-0.763414	2.03092	-4.67797	30.202	H	-0.640762	1.92138	-4.63755	30.253	H	-0.80705	1.84372	-4.52078	30.155	H	-1.17924	2.01518	-4.42694	30.156
31	H	-0.697418	3.28755	-3.78413	30.13	H	-1.12443	0.314598	-4.67309	30.02	H	-0.795858	0.171844	-4.64342	30.125	H	-1.14105	0.125352	-4.52952	29.741	H	-1.30064	0.269581	-4.45755	29.726
7	H	-0.969475	-0.530244	-0.047904	28.389	H	-1.13646	-0.763637	0.141823	28.211	H	-1.23056	-0.879923	0.141647	28.436	H	-0.276672	0.36608	0.239526	29.387	H	-0.339513	0.537598	0.295544	29.373
8	H	-0.901915	2.4906	-0.132204	29.852	H	-0.76017	2.2333	0.005929	29.804	H	-0.719417	2.10429	0.004419	29.744	H	-2.78285	0.568602	1.03562	29.789	H	-2.83294	0.401732	1.14812	29.876
8	H	0.513543	1.50946	-0.427056	30.405	H	0.57435	1.14269	-0.260173	30.372	H	0.530403	0.902961	0.126559	30.322	H	-3.15763	0.619448	-0.655703	30.27	H	-3.25271	0.443236	-0.531103	30.243
9	H	-1.05354	1.72799	2.15205	27.273	H	-1.02093	1.50142	2.29028	27.31	H	-1.70325	1.32129	2.15332	27.938	H	-1.19592	2.64414	-0.355532	28.552	H	-1.54243	2.67758	-0.232121	28.293
10	H	0.728422	2.61934	3.1656	27.215	H	0.959109	2.01373	3.35097	27.275	H	-0.054169	1.94628	3.70731	27.232	H	-3.20891	2.72635	1.91162	27.775	H	-3.49714	2.45134	2.07716	27.727
13	H	3.35831	3.294	2.83337	28.02	H	3.47689	2.57805	3.03205	27.762	H	2.57759	2.94795	3.64993	27.706	H	-0.908718	3.86954	3.83661	27.656	H	-1.33341	3.84383	3.99382	27.652
14	H	5.25893	2.9904	1.38568	27.268	H	5.30467	2.69347	1.50689	27.495	H	4.50142	3.14362	2.29492	27.545	H	1.45126	4.12887	3.59815	27.41	H	0.960517	4.46333	3.68948	27.417
11	H	1.01104	4.60062	2.0697	29.744	H	0.935838	4.15759	2.54789	29.719	H	0.037542	4.12889	3.05073	29.604	H	-2.76396	4.99988	2.17602	29.636	H	-3.38458	4.74875	2.39851	29.548
11	H	0.433851	3.9255	0.557223	29.755	H	0.48932	3.67566	0.919088	29.841	H	-0.39689	3.71067	1.40207	29.84	H	-2.30827	4.9678	0.476458	29.411	H	-2.95085	4.8677	0.704788	29.876
12	H	2.66045	3.28918	-0.127287	29.988	H	2.73349	3.47455	0.223966	29.723	H	1.90474	3.50783	0.734868	29.757	H	0.050202	4.62505	1.05072	29.788	H	-0.566544	4.84196	1.22484	29.772
12	H	3.08011	4.69517	0.864686	29.881	H	3.10969	4.49587	1.61797	29.803	H	2.12699	4.69914	2.02569	29.875	H	-0.455167	5.71894	2.34947	30.088	H	-1.20598	5.79055	2.57623	30.029
15	H	6.20049	1.40627	2.78341	29.304	H	5.71246	0.849206	2.98769	30.002	H	4.93861	1.35979	3.85425	30.003	H	1.88036	2.33557	4.95597	29.401	H	1.69814	2.72439	4.98493	29.378
15	H	4.64174	1.36992	3.60259	29.696	H	4.41766	-0.11587	2.26438	29.716	H	3.81628	0.271301	3.02624	29.723	H	0.243971	1.76443	4.64652	29.653	H	0.141136	1.94292	4.73401	29.664
16	H	5.63055	-0.910728	2.45028	29.484	H	7.08143	0.667989	0.989402	29.484	H	6.5164	1.28386	2.02169	29.453	H	2.41482	0.258859	3.86592	29.935	H	2.45236	0.749367	3.83384	29.918
16	H	3.90655	-0.538816	2.29772	30.39	H	6.37686	-0.947262	1.04642	29.925	H	5.93522	-0.380151	1.99465	29.968	H	0.95793	0.344486	2.86761	29.578	H	0.959424	0.661742	2.89001	29.579
17	H	6.12415	0.063775	0.311023	27.213	H	6.06419	0.818261	-1.09828	27.169	H	5.70773	1.44745	-0.139737	27.2	H	3.47413	2.03474	2.62235	27.268	H	3.22294	2.67325	2.59793	27.259
29	H	5.03355	-2.74595	0.783758	30.253	H	6.03506	-1.19436	-2.49116	30.333	H	5.20249	-1.93267	-1.44203	29.492	H	2.73681	2.73531	-0.381754	29.892	H	3.31459	2.1058	-1.11258	29.483
29	H	4.57836	-3.06867	-0.88949	29.343	H	6.28322	-2.12864	-1.02889	30.233	H	6.11149	-0.427596	-1.62694	30.301	H	4.32721	2.34676	0.245412	30.338	H	2.25752	3.31107	-0.371986	29.884
29	H	6.10023	-2.26024	-0.519334	30.324	H	4.9473	-2.53186	-2.10296	29.534	H	6.33756	-1.41774	-0.198048	30.235	H	3.63786	1.37951	-1.06349	29.479	H	3.91328	3.15052	0.181685	30.316
19	H	2.94923	0.32319	-0.988867	25.731	H	2.79692	-0.109887	-0.224765	25.862	H	2.52903	0.017913	0.312069	25.89	H	2.05116	-0.82223	1.54517	25.983	H	2.19106	-0.329747	1.52738	25.991
20	H	2.70984	-2.66777	-1.65842	29.33	H	2.63381	-2.92009	-0.70216	29.669	H	2.77129	-2.73407	-0.315871	29.609	H	3.31602	-2.00198	-0.208288	29.584	H	3.52201	-1.30768	-0.283964	29.58
20	H	2.76949	-1.47476	-2.94274	29.046	H	2.71026	-2.26026	-2.32155	28.996	H	3.01784	-1.99432	-1.8826	28.852	H	3.24822	-0.619367	-1.2868	28.724	H	3.24331	0.064159	-1.34082	28.737
21	H	0.469848	-2.2437	-2.24784	29.086	H	0.38357	-2.61006	-1.43387	29.25	H	0.642843	-2.64508	-1.39872	29.171	H	1.60772	-2.5665	-1.68153	29.657	H	1.85961	-2.08339	-1.71023	29.667
27	H	-2.75202	0.444811	1.92038	29.979	H	-4.30987	1.17947	1.23607	29.09	H	-4.41366	1.8312	-0.356421	30.291	H	-2.21905	-1.63449	2.57056	29.178	H	-0.209476	-1.66001	2.45619	29.447
27	H	-4.28499	1.00406	1.29547	29.128	H	-2.79499	2.06042	1.20113	29.888	H	-2.79932	2.41441	-0.020314	30.182	H	-1.23191	-0.19995	2.33819	29.621	H	-1.95918	-1.72316	2.62468	29.187
27	H	-2.88315	2.05285	1.22365	29.892	H	-2.88033	0.475911	1.95551	29.966	H	-3.68899	1.54318	1.21756	29.877	H	-0.471318	-1.7782	2.43813	29.449	H	-1.15171	-0.180691	2.39562	29.622
9OH	H	1.11664	0.021003	1.88385	29.554	H	0.989474	-0.40802	2.06302	29.504	H	0.459244	-0.429595	2.4335	29.81	H	-4.01067	2.7478	-0.502568	30.719	H	-3.51941	3.65473	-0.758227	30.028
21	H	0.699076	-1.47494	-0.706872	29.402	H	0.706532	-1.47714	-0.15983	28.903	H	0.624709	-1.56981	-0.039203	28.888	H	0.750879	-2.02428	-0.260331	28.99	H	0.975733	-1.65854	-0.265077	28.996
	N	1.21129	0.51741	-3.14745		N	1.2375	-0.221408	-3.03956		N	1.40339	-0.127058	-2.7949		N	1.3537	-0.304749	-2.97808		N	1.27966	0.13782	-2.98054
24	H	-1.66048	-1.20556	-3.57935	30.438	H	-1.67968	-1.49638	-3.41177	29.934	H	-2.24521	-1.06324	-3.37459	30.354	H	-2.80925	-0.979634	-2.24973	30.285	H	-2.73827	-1.07875	-2.16283	30.289
24	H	-1.64721	-1.84909	-1.94518	29.759	H	-1.80419	-2.07063	-1.76266	29.906	H	-1.14162	-2.2321	-2.70425	29.782	H	-1.59167	-1.5687	-3.35702	29.771	H	-1.48415	-1.48224	-3.31291	29.764
32	H	1.69338	2.38445	-3.89098	27.537	H	1.43377	1.70105	-3.76444	28.168	H	1.45454	1.83903	-3.43366	28.321	H	1.44931	1.55666	-3.84199	28.072	H	1.11838	1.99825	-3.83577	28.059
32	H	0.536562	1.48995	-4.84589	28.229	H	1.27081	0.467481	-4.98625	27.812	H	1.58788	0.64707	-4.70134	27.909	H	1.21974	0.242421	-4.96345	27.677	H	1.01159	0.668327	-4.95643	27.68

## Sheet: 16desMeGYMDR
16-desMe GYM D C4: R
	single point energy		-1637.64					-1637.64					-1637.63					-1637.64
atom no.	atom type	x	y	z	shield	atom type	x	y	z	shield	atom type	x	y	z	shield	atom type	x	y	z	shield
1	C	-6.73781	-0.39733	-2.538	-1.232	C	-6.57961	-2.31676	-1.15672	-1.237	C	-5.50677	-4.01087	-1.003	-1.323	C	-6.76535	-1.69893	-1.87088	-0.961
2	C	-6.85979	-1.47697	-1.53332	44.649	C	-6.56494	-1.54709	-2.42033	43.588	C	-6.41341	-2.85771	-0.810378	43.598	C	-6.87623	-0.546544	-2.79198	43.904
3	C	-5.93454	-1.25066	-0.599321	23.439	C	-5.75991	-0.499682	-2.23385	24.067	C	-5.73367	-1.92992	-0.134956	22.276	C	-5.97223	0.355248	-2.40612	21.1
4	C	-5.14122	-0.019359	-0.920044	93.91	C	-5.18824	-0.503311	-0.84833	96.002	C	-4.34362	-2.39954	0.17026	96.22	C	-5.21907	-0.120915	-1.20091	96.277
	O	-5.72881	0.433775	-2.17516		O	-5.76637	-1.70778	-0.256984		O	-4.30351	-3.72694	-0.44332		O	-5.78962	-1.44906	-0.96268
	O	-7.38997	-0.207979	-3.54082		O	-7.18855	-3.32718	-0.883431		O	-5.72089	-5.06905	-1.55198		O	-7.40143	-2.73007	-1.85675
26	C	-7.87776	-2.55737	-1.65289	171.248	C	-7.35854	-1.96449	-3.60981	171.219	C	-7.81429	-2.85869	-1.31636	171.118	C	-7.86421	-0.516292	-3.90601	171.005
5	C	-3.64613	-0.224242	-1.08158	50.099	C	-3.68577	-0.554591	-0.755754	47.073	C	-3.23273	-1.53546	-0.366651	46.484	C	-3.71636	-0.212398	-1.34489	50.224
6	C	-2.76823	0.197646	-0.157716	34.025	C	-2.91667	0.414799	-0.232132	29.78	C	-2.2282	-1.06241	0.38495	26.78	C	-2.85818	0.260805	-0.421223	29.531
7	C	-1.25037	-0.017421	-0.305162	132.988	C	-1.41126	0.133705	-0.266171	136.521	C	-1.21031	-0.081848	-0.194678	131.665	C	-1.33159	0.13822	-0.597281	134.599
23	C	-0.835573	-0.331156	-1.7819	133.862	C	-0.988897	-0.129297	-1.76509	130.34	C	-0.878699	-0.278964	-1.7486	133.604	C	-0.929111	-0.061553	-2.10089	134.343
25	C	-3.24374	-0.955125	-2.33497	160.717	C	-2.98924	-1.74874	-1.35651	158.33	C	-3.24383	-1.25595	-1.84876	161.683	C	-3.27092	-0.885054	-2.61857	158.218
24	C	-1.79963	-1.43634	-2.29388	143.064	C	-1.86873	-1.30572	-2.31894	143.488	C	-1.81578	-1.34595	-2.3802	143.141	C	-1.79107	-1.23778	-2.62413	142.555
22	C	0.587946	-0.930103	-1.89897	-2.41	C	0.493883	-0.5495	-1.88398	-1.592	C	0.571984	-0.800962	-1.86954	-3.196	C	0.550277	-0.482797	-2.26478	-1.692
30	C	-0.992783	0.930687	-2.68944	151.323	C	-1.23203	1.15156	-2.5947	150.302	C	-1.04647	1.0243	-2.56995	151.479	C	-1.23739	1.20147	-2.95638	151.576
31	C	0.319107	1.5692	-3.13004	157.086	C	-0.535088	1.08901	-3.94675	161.487	C	-0.213122	1.01063	-3.84617	159.498	C	-0.032008	2.09665	-3.21304	159.306
32	C	1.2242	0.494057	-3.70232	129.02	C	0.958438	0.919103	-3.71834	128.792	C	1.24751	0.842938	-3.46227	128.71	C	1.08061	1.25726	-3.81495	128.383
	N	1.45022	-0.609752	-2.77764		N	1.3203	-0.098959	-2.73919		N	1.49197	-0.301854	-2.59051		N	1.3937	0.060078	-3.04635
21	C	0.942566	-2.08905	-0.977149	144.38	C	0.99081	-1.65381	-0.959359	148.184	C	0.9059	-2.10316	-1.13942	145.535	C	1.01957	-1.71808	-1.50612	148.725
27	C	-3.21839	0.843581	1.13635	165.275	C	-3.42593	1.73357	0.282754	167.338	C	-2.0018	-1.37275	1.84066	164.527	C	-3.31616	0.85386	0.887392	163.857
8	C	-0.40654	1.13122	0.329277	148.971	C	-0.511448	1.14354	0.469267	156.004	C	-1.67007	1.34988	0.217948	139.029	C	-0.474838	1.24925	0.06692	148.682
9	C	0.455293	0.739298	1.53103	101.448	C	-0.539224	0.986296	1.99901	104.037	C	-0.543002	2.39681	0.385953	99.842	C	-0.306596	1.21034	1.60121	106.46
	O	-0.397034	0.208719	2.55705		O	-0.244097	-0.362025	2.39702		O	-0.818044	3.60572	-0.338614		O	-0.207058	-0.127588	2.10919
10	C	1.24317	1.93335	2.0814	90.603	C	0.395243	1.92379	2.77439	96.134	C	-0.273816	2.76887	1.84337	89.071	C	0.889055	2.00989	2.13099	95.098
11	C	2.0232	1.65755	3.36715	150.922	C	0.408737	3.42348	2.38944	153.976	C	0.915645	3.69634	2.07143	147.796	C	1.141	3.43174	1.57782	155.598
12	C	3.19147	2.64053	3.25763	149.928	C	1.84671	3.66724	1.9017	151.106	C	1.27997	3.40738	3.53207	151.546	C	2.67398	3.48166	1.37736	151.824
13	C	3.46576	2.6963	1.7464	97.07	C	2.62548	2.57889	2.63718	97.411	C	0.807718	1.95094	3.75405	98.043	C	3.16304	2.20453	2.07183	97.524
	O	2.22724	2.32897	1.11174		O	1.74428	1.45049	2.60004		O	0.034338	1.59302	2.59581		O	2.0933	1.2757	1.86818
14	C	4.6275	1.82111	1.28211	91.728	C	4.00527	2.23377	2.10455	97.782	C	1.92883	0.949725	3.99039	93.024	C	4.5014	1.64471	1.62744	97.786
	O	4.50738	0.480019	1.77977		O	3.96358	1.88647	0.715526		O	2.90949	1.01143	2.94416		O	4.51998	1.3644	0.222359
17	C	5.06815	-0.473671	0.82948	93.97	C	5.01121	0.95519	0.389743	94.659	C	3.45087	-0.311903	2.66675	94.67	C	5.39103	0.255403	-0.067161	94.813
16	C	5.61114	0.385844	-0.323682	153.386	C	5.74775	0.671979	1.72408	148.407	C	2.82517	-1.22435	3.73175	153.81	C	5.97019	-0.185176	1.30056	148.673
15	C	4.79625	1.67686	-0.226306	152.359	C	4.71155	1.06103	2.78032	153.134	C	1.51517	-0.515717	4.07547	151.871	C	4.93478	0.341604	2.2952	153.344
20	C	2.37894	-2.63002	-1.08971	157.034	C	2.51269	-1.81018	-0.874266	157.847	C	2.35113	-2.21974	-0.613406	156.863	C	2.52464	-1.98793	-1.55452	157.69
19	C	3.44582	-1.65191	-0.674656	52.405	C	3.18778	-0.61939	-0.240364	51.232	C	2.54441	-1.70875	0.787961	53.995	C	3.34598	-0.935539	-0.849163	50.682
18	C	4.01439	-1.52771	0.527673	38.487	C	4.47755	-0.286557	-0.300216	36.415	C	3.24116	-0.645416	1.19704	36.436	C	4.67663	-0.853672	-0.815364	36.87
29	C	3.6775	-2.38386	1.72049	166.89	C	5.52581	-1.06633	-1.04727	167.901	C	3.93409	0.318793	0.271949	166.847	C	5.60189	-1.81658	-1.51054	167.974
26	H	-7.73455	-3.12286	-2.57628	29.727	H	-7.06074	-2.96148	-3.94088	29.707	H	-7.83292	-2.97976	-2.40168	29.737	H	-8.88097	-0.626465	-3.52291	29.751
26	H	-8.88411	-2.13525	-1.69125	29.757	H	-7.22208	-1.26813	-4.4356	29.553	H	-8.3233	-1.93061	-1.06048	29.59	H	-7.69241	-1.34468	-4.59686	29.722
26	H	-7.81956	-3.24553	-0.811055	29.573	H	-8.42179	-2.01487	-3.36514	29.723	H	-8.37621	-3.69346	-0.892234	29.745	H	-7.80008	0.418358	-4.46049	29.57
3	H	-5.74455	-1.83987	0.28623	24.215	H	-5.52604	0.278502	-2.94606	24.298	H	-6.09288	-0.961938	0.183331	24.334	H	-5.78591	1.32182	-2.8519	24.195
4	H	-5.35191	0.766714	-0.196999	25.418	H	-5.58647	0.334128	-0.276566	25.268	H	-4.23341	-2.5585	1.24158	25.374	H	-5.50406	0.484807	-0.344118	25.217
25	H	-3.41117	-0.313562	-3.20366	30.182	H	-3.68942	-2.39024	-1.89148	29.664	H	-3.68196	-0.27668	-2.06883	30.366	H	-3.51315	-0.24392	-3.47187	29.966
25	H	-3.90208	-1.81646	-2.48053	29.554	H	-2.56095	-2.36706	-0.560321	29.998	H	-3.86728	-1.9857	-2.36671	30.085	H	-3.85579	-1.79682	-2.76811	29.831
24	H	-1.73437	-2.30586	-1.63783	30.506	H	-1.25395	-2.17318	-2.55938	30.671	H	-1.45379	-2.35319	-2.17179	30.074	H	-1.63348	-2.11258	-1.99175	30.446
24	H	-1.49034	-1.76221	-3.28949	29.872	H	-2.32125	-0.987522	-3.25921	29.845	H	-1.80143	-1.22706	-3.46496	30.359	H	-1.47871	-1.50963	-3.63498	29.724
30	H	-1.62599	1.66483	-2.19104	29.853	H	-0.849082	2.01948	-2.0508	30.171	H	-0.737779	1.89376	-1.99758	29.484	H	-2.04657	1.76753	-2.49526	29.668
30	H	-1.52349	0.641536	-3.59892	30.125	H	-2.30536	1.30151	-2.71659	30.5	H	-2.10357	1.17415	-2.80057	29.959	H	-1.61035	0.877699	-3.93165	30.3
	H	0.830394	2.05678	-2.29696	30.149	H	-0.725686	1.99589	-4.52539	30.252	H	-0.354839	1.94182	-4.39959	30.09	H	0.322134	2.56249	-2.29219	30.248
	H	0.123465	2.34109	-3.87783	30.035	H	-0.916945	0.2503	-4.5359	30.169	H	-0.511809	0.195775	-4.51164	30.052	H	-0.305188	2.9061	-3.89389	30.192
	H	2.20097	0.900714	-3.97366	27.513	H	1.39827	1.86424	-3.37923	28.308	H	1.61378	1.74425	-2.95697	28.171	H	2.0036	1.83441	-3.91091	27.661
	H	0.795346	0.089611	-4.62699	28.374	H	1.47284	0.670888	-4.65021	27.907	H	1.87688	0.717343	-4.34632	27.772	H	0.812899	0.945917	-4.83185	28.364
7	H	-1.05121	-0.913144	0.288646	28.541	H	-1.27698	-0.815371	0.253168	28.324	H	-0.284868	-0.248317	0.359471	29.387	H	-1.07123	-0.784497	-0.074398	28.215
8	H	-1.04444	1.96249	0.629829	30.087	H	-0.786101	2.16727	0.216265	29.645	H	-2.20172	1.27015	1.1667	29.922	H	-0.859737	2.23351	-0.20631	29.965
8	H	0.278338	1.53891	-0.409675	29.612	H	0.518387	1.01803	0.132975	30.383	H	-2.39534	1.73059	-0.500351	30.224	H	0.524202	1.18069	-0.366439	30.095
9	H	1.18566	-0.018489	1.23352	28.207	H	-1.54986	1.17031	2.3649	27.823	H	0.386685	2.0196	-0.04368	28.801	H	-1.1862	1.63385	2.07798	27.329
10	H	0.54803	2.7682	2.24247	28.014	H	0.138372	1.81658	3.8338	27.171	H	-1.1889	3.23066	2.24909	28.041	H	0.769633	2.06752	3.2205	27.372
13	H	3.71007	3.71639	1.43386	27.509	H	2.76848	2.88292	3.68481	27.695	H	0.15646	1.89915	4.63488	27.472	H	3.25536	2.39757	3.15111	27.788
14	H	5.53585	2.27328	1.7081	27.784	H	4.61383	3.14138	2.22806	27.536	H	2.40639	1.24548	4.93625	27.634	H	5.24413	2.42591	1.84579	27.519
11	H	2.39659	0.632433	3.3707	29.806	H	0.1967	4.02762	3.27102	29.584	H	0.673549	4.74209	1.89233	29.598	H	0.797068	4.1798	2.29088	29.793
11	H	1.41845	1.8175	4.25823	29.756	H	-0.334842	3.67389	1.63548	29.768	H	1.73102	3.41047	1.40436	30.128	H	0.618622	3.60709	0.640464	29.934
12	H	2.89178	3.6265	3.61588	29.496	H	1.93101	3.50928	0.82642	29.71	H	2.34436	3.52351	3.72749	29.671	H	2.92751	3.44202	0.318764	29.693
12	H	4.06556	2.32834	3.82655	29.616	H	2.20697	4.66838	2.13613	29.855	H	0.741817	4.07888	4.20082	29.577	H	3.12858	4.37381	1.80592	29.802
15	H	3.82092	1.56181	-0.698824	29.855	H	5.15875	1.34134	3.73334	30.01	H	1.13277	-0.777219	5.06191	30.052	H	5.34393	0.503625	3.29177	30.02
15	H	5.30211	2.53533	-0.668328	30.13	H	4.00366	0.25107	2.95366	29.704	H	0.747999	-0.730097	3.33245	29.682	H	4.08454	-0.336204	2.37416	29.694
16	H	5.54365	-0.101883	-1.29228	29.381	H	6.62894	1.30969	1.80704	29.473	H	3.47657	-1.24267	4.60777	29.669	H	6.93461	0.295733	1.4719	29.484
16	H	6.66576	0.599104	-0.138811	29.677	H	6.07463	-0.363167	1.80405	29.955	H	2.69523	-2.25189	3.40383	29.242	H	6.11723	-1.26217	1.36068	29.933
17	H	5.89696	-0.973718	1.34246	27.196	H	5.69436	1.45458	-0.307749	27.192	H	4.53322	-0.24106	2.82424	27.171	H	6.1988	0.627294	-0.708333	27.163
29	H	2.92591	-3.13832	1.49973	29.415	H	5.11002	-1.9288	-1.56371	29.491	H	3.70553	0.131334	-0.774263	29.323	H	5.06301	-2.61978	-2.00861	29.546
29	H	4.5726	-2.89075	2.09498	30.337	H	6.0246	-0.432592	-1.7874	30.326	H	3.63017	1.34106	0.507463	29.933	H	6.2069	-1.29687	-2.26058	30.295
29	H	3.30561	-1.76593	2.54147	29.862	H	6.30794	-1.43025	-0.373967	30.25	H	5.02032	0.274149	0.407242	30.429	H	6.30587	-2.27441	-0.808802	30.254
19	H	3.74077	-0.966211	-1.45629	25.363	H	2.54592	0.044276	0.326184	25.893	H	2.06864	-2.32695	1.54184	26.02	H	2.79632	-0.1649	-0.322431	25.913
20	H	2.431	-3.53645	-0.48468	29.34	H	2.7118	-2.70934	-0.280275	29.646	H	2.61543	-3.28186	-0.611781	29.73	H	2.69592	-2.96724	-1.09478	29.588
20	H	2.56008	-2.92727	-2.12438	29.296	H	2.92088	-2.0015	-1.86677	28.876	H	3.01679	-1.72935	-1.31956	28.338	H	2.84113	-2.08138	-2.59456	29.012
21	H	0.245438	-2.91011	-1.17071	28.861	H	0.549803	-2.59697	-1.29814	29.2	H	0.73893	-2.90374	-1.8659	29.404	H	0.490841	-2.58765	-1.90744	29.077
27	H	-2.54122	0.580649	1.94547	29.291	H	-3.14787	1.90581	1.32317	29.767	H	-1.86859	-0.457998	2.4203	29.517	H	-3.01351	1.89884	0.980413	29.884
27	H	-4.21719	0.535426	1.43376	29.648	H	-4.50761	1.82215	0.217184	29.117	H	-1.07329	-1.94096	1.94944	29.986	H	-2.8657	0.311336	1.72005	29.84
27	H	-3.21787	1.93533	1.06469	29.883	H	-3.00084	2.55882	-0.293874	30.01	H	-2.79773	-1.95128	2.30258	29.187	H	-4.39154	0.815152	1.02836	28.913
9OH	H	0.151755	-0.200537	3.23367	30.046	H	0.716963	-0.453588	2.38721	29.606	H	-1.67069	3.94911	-0.048464	30.653	H	0.712734	-0.40225	2.00888	29.559
21	H	0.760065	-1.80123	0.058367	29.05	H	0.595542	-1.50164	0.045418	28.809	H	0.197068	-2.28868	-0.332838	29.705	H	0.703109	-1.64868	-0.462906	29.059

## Sheet: SPX1S
13-desMe SPX C C4: S
	single point energy		-2218.44					-2218.44					-2218.44					-2218.44
atom no.	atom type	x	y	z	shield	atom type	x	y	z	shield	atom type	x	y	z	shield	atom type	x	y	z	shield
4	C	-0.741793	0.736944	2.75943	94.827	C	3.42449	1.32535	-2.12884	94.596	C	5.50885	5.13142	2.3259	94.808	C	3.18909	0.450747	-1.69642	94.755
3	C	-1.13992	-0.456324	1.94323	23.006	C	4.82692	1.61065	-2.57682	22.791	C	5.68055	5.54853	3.75609	21.86	C	4.61273	0.478149	-2.1671	22.512
2	C	-2.46769	-0.575651	1.89379	44.355	C	4.86687	1.84537	-3.88929	44.297	C	6.11702	6.80659	3.83447	43.95	C	4.67076	0.584382	-3.49557	44.375
1	C	-3.03571	0.540533	2.68117	-1.397	C	3.48162	1.73007	-4.39567	-1.348	C	6.25804	7.30702	2.44947	-1.243	C	3.27753	0.63431	-3.9905	-1.241
	O	-2.02168	1.30267	3.16593		O	2.65288	1.44344	-3.35867		O	5.88655	6.32863	1.5842		O	2.42853	0.571216	-2.93274
	O	-4.19471	0.80524	2.91126		O	3.06539	1.85113	-5.52623		O	6.63645	8.3892	2.05951		O	2.86999	0.713725	-5.12797
36	C	-3.32768	-1.58733	1.21922	171.391	C	6.01388	2.16353	-4.78472	171.378	C	6.44224	7.64986	5.01841	170.939	C	5.84094	0.64098	-4.41495	171.254
5	C	0.084415	1.77842	2.02895	50.463	C	2.87549	2.26368	-1.07097	48.564	C	4.11258	4.69125	1.9336	49.26	C	2.80543	1.55516	-0.730094	48.974
6	C	1.38518	1.97786	2.28658	36.776	C	2.6947	1.88798	0.204064	35.715	C	3.81359	3.41954	1.62971	37.189	C	2.59036	1.33106	0.574346	37.091
7	C	2.22377	2.99764	1.48785	129.94	C	2.19714	2.8781	1.27859	128.757	C	2.37305	2.98617	1.28533	128.821	C	2.28138	2.48307	1.55366	127.47
29	C	1.33157	4.11088	0.82791	123.851	C	1.4022	4.07943	0.650974	125.161	C	1.50641	4.18637	0.758344	124.52	C	1.67046	3.73149	0.822747	123.505
34	C	0.217206	3.35058	0.040239	146.089	C	2.33379	4.66637	-0.458133	145.017	C	1.65324	5.31283	1.83138	145.998	C	2.65074	4.06086	-0.34707	146.233
35	C	-0.674968	2.55079	0.981513	160.421	C	2.57346	3.65291	-1.56974	160.532	C	3.09283	5.80083	1.9257	160.469	C	2.71372	2.92272	-1.35708	159.835
37	C	2.18075	1.17251	3.28206	164.726	C	3.04881	0.524508	0.739516	164.692	C	4.80142	2.28266	1.68413	164.659	C	2.7319	-0.017036	1.23282	164.555
28	C	2.08631	4.8839	-0.246734	-35.7	C	1.22913	5.22598	1.63973	-34.597	C	0.0186	3.8588	0.760141	-35.856	C	1.70842	4.97755	1.69885	-36.005
	N	1.67534	6.03869	-0.655169		N	0.33677	6.14079	1.45253		N	-0.817996	4.54492	0.054893		N	0.958193	5.9976	1.4448
33	C	0.523505	6.83264	-0.194538	126.853	C	-0.660553	6.25613	0.375088	126.87	C	-0.557717	5.66885	-0.861137	127.761	C	-0.04649	6.16805	0.381854	128.206
32	C	0.770535	7.46759	1.17743	140.472	C	-1.8079	5.25543	0.546022	140.24	C	0.073875	5.20441	-2.17768	139.772	C	-1.32533	5.3734	0.662961	140.204
31	C	1.30308	6.42196	2.18397	142.832	C	-1.26596	3.8282	0.79329	142.853	C	1.278	4.27189	-1.91458	142.66	C	-0.997346	3.90739	1.02985	142.886
30	C	0.699466	5.02416	1.93749	143.145	C	0.050483	3.56916	0.033145	144.236	C	2.04454	4.66907	-0.636088	144.155	C	0.241396	3.38706	0.271197	143.797
27	C	3.23863	4.27581	-0.99954	144.672	C	2.18311	5.43788	2.78362	143.772	C	-0.569266	2.84038	1.69888	144.336	C	2.72771	5.14301	2.79288	144.381
26	C	4.16688	5.21261	-1.78334	161.287	C	1.75629	6.37369	3.92283	160.104	C	-1.97988	2.31289	1.40361	162.224	C	2.50355	6.24912	3.8324	161.021
25	C	5.09564	6.0186	-0.870356	147.742	C	0.684818	5.75103	4.82244	147.944	C	-2.00436	1.33624	0.224832	147.008	C	1.40359	5.88711	4.8343	147.973
24	C	6.1057	6.91878	-1.54518	22.568	C	0.292464	6.53288	6.05584	22.763	C	-3.33381	0.695715	-0.106248	22.678	C	1.13516	6.87182	5.95004	22.521
41	C	6.0807	7.2126	-2.84527	70.722	C	0.599313	7.81618	6.24388	70.3	C	-4.49676	1.10309	0.401873	70.382	C	1.63033	8.10932	5.97849	70.901
23	C	7.20398	7.45219	-0.650681	132.677	C	-0.45595	5.75027	7.11317	132.459	C	-3.27065	-0.496365	-1.03735	132.541	C	0.284243	6.35025	7.08871	133.32
22	C	6.7293	8.26973	0.553603	109.916	C	-1.74927	5.0835	6.63749	109.631	C	-2.66369	-0.21933	-2.41537	109.609	C	-1.10922	5.85609	6.69297	109.531
	O	7.91939	8.59508	1.30251		O	-2.23701	4.32392	7.76404		O	-2.60469	-1.49801	-3.0837		O	-1.68482	5.30139	7.89556
21	C	5.97755	9.54204	0.184964	152.076	C	-2.81671	6.06205	6.16772	151.791	C	-3.4565	0.770524	-3.2578	151.758	C	-2.02142	6.93926	6.1337	152.46
20	C	5.72603	10.3923	1.43232	144.35	C	-4.13004	5.32798	5.89372	143.821	C	-2.87993	0.844852	-4.67289	144.075	C	-3.43838	6.39377	5.94242	144.14
19	C	7.01382	10.647	2.23086	105.968	C	-4.58341	4.46753	7.08514	105.838	C	-2.75715	-0.540117	-5.33063	106.531	C	-3.99407	5.73979	7.21845	106.391
18	C	7.70048	9.28662	2.52956	63.793	C	-3.40634	3.55094	7.53069	62.854	C	-1.99406	-1.49559	-4.36684	62.793	C	-2.96351	4.70073	7.74858	62.726
17	C	9.04082	9.36225	3.26103	148.156	C	-3.64685	2.69691	8.77473	148.352	C	-1.86614	-2.9495	-4.81947	149.081	C	-3.30938	4.02583	9.07499	147.49
16	C	9.09232	8.03693	4.01838	146.521	C	-2.76542	1.47353	8.52586	145.751	C	-0.551202	-3.39419	-4.18097	146.342	C	-2.64382	2.65628	8.9479	146.078
15	C	7.6224	7.69393	4.28193	55.488	C	-2.71689	1.33873	6.99975	55.413	C	0.285898	-2.11306	-4.09293	55.453	C	-2.65972	2.3603	7.44446	55.469
	O	6.86331	8.52742	3.38906		O	-3.19376	2.6013	6.48713		O	-0.647548	-1.02935	-4.29145		O	-2.92276	3.62925	6.80597
	O	7.38284	6.32179	3.98599		O	-1.37998	1.11895	6.57084		O	0.880485	-2.00816	-2.80697		O	-1.39412	1.86708	7.03062
12	C	6.30671	5.77628	4.80687	94.571	C	-1.33177	0.32585	5.34481	94.506	C	2.1471	-1.2824	-2.85818	94.171	C	-1.5165	0.966384	5.88674	94.141
13	C	5.84664	6.94175	5.68773	147.711	C	-2.79698	0.066665	4.98332	147.379	C	2.3171	-0.887565	-4.32772	147.052	C	-3.01383	0.93384	5.56758	147.297
14	C	7.07027	7.85991	5.69792	142.129	C	-3.50207	0.209354	6.33344	143.139	C	1.46087	-1.92806	-5.0522	142.556	C	-3.64745	1.32686	6.90347	142.801
11	C	5.21797	5.16463	3.93187	138.956	C	-0.51843	1.04323	4.2722	140.757	C	2.13712	-0.119704	-1.87152	140.309	C	-0.621804	1.426	4.74061	139.857
10	C	5.70882	4.01621	3.05173	101.238	C	0.932533	1.30326	4.67615	101.215	C	1.94758	-0.554392	-0.418419	100.666	C	0.862727	1.47042	5.10176	101.372
	O	6.68782	4.48081	2.1015		O	1.00191	2.19236	5.80945		O	0.657015	-1.16889	-0.226523		O	1.11195	2.43779	6.14118
9	C	4.65334	3.27676	2.2422	26.033	C	1.84282	1.90496	3.61537	26.057	C	2.05684	0.530068	0.643079	26.42	C	1.83236	1.80576	3.97783	26.625
38	C	5.23056	2.15489	1.41989	166.528	C	3.25759	2.08676	4.10035	165.631	C	1.86661	-0.003423	2.03919	165.526	C	3.26979	1.79858	4.42906	165.93
8	C	3.35783	3.60211	2.29031	58.03	C	1.41048	2.21253	2.3886	56.386	C	2.312	1.80575	0.339193	56.308	C	1.42632	2.06125	2.73055	57.956
3	H	-0.407691	-1.1037	1.48323	24.254	H	5.65944	1.60652	-1.88826	24.236	H	5.47343	4.87668	4.57639	24.249	H	5.44354	0.410538	-1.47985	24.241
36	H	-3.98287	-1.10939	0.487653	29.745	H	6.94655	2.20368	-4.22505	29.543	H	6.28478	7.09927	5.94429	29.555	H	5.81342	-0.188181	-5.12561	29.729
36	H	-3.97143	-2.09136	1.94331	29.739	H	5.86196	3.12538	-5.2792	29.706	H	5.82178	8.54789	5.03542	29.756	H	6.77611	0.593048	-3.8602	29.537
36	H	-2.72367	-2.3357	0.709416	29.534	H	6.10955	1.41216	-5.57156	29.752	H	7.48181	7.9814	4.98104	29.74	H	5.82856	1.56318	-4.99983	29.712
38	H	5.98907	2.52602	0.729031	29.333	H	3.92915	2.48143	3.34231	29.367	H	2.5741	-0.817843	2.21804	29.971	H	3.52468	0.808299	4.81792	29.995
38	H	4.48468	1.6053	0.850463	29.336	H	3.65797	1.12152	4.42326	30	H	0.869579	-0.429255	2.16354	29.363	H	3.42511	2.50287	5.24731	29.339
38	H	5.73357	1.44036	2.07846	29.943	H	3.2903	2.74209	4.97198	29.382	H	2.02417	0.741991	2.81493	29.34	H	3.97494	2.02846	3.63429	29.335
37	H	2.52842	1.79733	4.10707	30.111	H	3.53745	-0.111767	0.008424	29.367	H	4.97602	1.86739	0.68988	30.154	H	3.1097	-0.784866	0.564995	29.356
37	H	3.075	0.763737	2.80728	30.233	H	2.16278	0.004542	1.10743	30.119	H	4.40498	1.46835	2.29359	30.18	H	1.77809	-0.357689	1.63904	30.116
37	H	1.62941	0.33524	3.69764	29.33	H	3.72648	0.61893	1.5906	30.182	H	5.76114	2.56159	2.10765	29.283	H	3.42251	0.045466	2.0763	30.156
9OH	H	7.17389	5.20467	2.52707	26.627	H	0.220188	2.01601	6.35636	26.632	H	0.435099	-1.62683	-1.05221	26.723	H	0.324102	2.45725	6.70714	26.631
11	H	4.78051	5.94823	3.30829	30.203	H	-1.012	1.98544	4.02158	30.203	H	1.35268	0.584306	-2.15895	30.224	H	-0.953914	2.41062	4.40236	30.216
11	H	4.44008	4.79665	4.60544	29.459	H	-0.535439	0.408335	3.38347	29.499	H	3.0987	0.389749	-1.97001	29.505	H	-0.769952	0.721331	3.91912	29.507
41	H	5.32963	6.81993	-3.51754	26.612	H	1.16282	8.39128	5.52112	26.635	H	-4.57268	1.92919	1.09634	26.621	H	2.26976	8.49963	5.1978	26.533
41	H	6.82896	7.86207	-3.28306	26.502	H	0.293642	8.33582	7.14357	26.493	H	-5.42294	0.608863	0.136594	26.495	H	1.40978	8.77733	6.80215	26.455
35	H	-1.3988	3.20775	1.46962	29.265	H	1.71474	3.61796	-2.2442	29.22	H	3.31599	6.49209	1.1097	29.262	H	1.85045	2.95875	-2.02576	29.242
35	H	-1.27097	1.86034	0.378978	29.871	H	3.40596	4.01194	-2.18096	29.863	H	3.19062	6.39196	2.8401	29.83	H	3.58233	3.08997	-1.99958	29.802
34	H	-0.393092	4.04908	-0.532379	29.722	H	1.90713	5.57536	-0.881494	29.605	H	0.997431	6.15288	1.60403	29.596	H	2.35082	4.97836	-0.854523	29.659
34	H	0.693768	2.67844	-0.675727	30.005	H	3.28558	4.94269	-0.001907	29.928	H	1.33881	4.91408	2.79712	29.963	H	3.64327	4.23682	0.070741	29.996
30	H	0.753946	4.46199	2.8674	29.68	H	0.159729	2.49463	-0.098984	29.714	H	3.06139	4.29108	-0.720187	29.708	H	0.181816	2.3013	0.229686	29.741
30	H	-0.366825	5.14683	1.74376	29.638	H	-0.060873	3.96891	-0.975708	29.708	H	2.14687	5.75466	-0.63094	29.706	H	0.163402	3.71359	-0.766449	29.729
31	H	2.38873	6.36646	2.05784	30.292	H	-1.08133	3.72431	1.86706	30.411	H	0.889876	3.25539	-1.79594	30.485	H	-0.796135	3.87048	2.10526	30.335
43	C	1.0282	6.85906	3.627	162.097	C	-2.3066	2.77379	0.399065	161.928	C	2.23666	4.26562	-3.11002	162.133	C	-2.19692	2.99387	0.754033	160.94
42	C	1.67494	8.69837	1.07496	165.019	C	-2.79338	5.70813	1.62634	163.57	C	-0.964437	4.58025	-3.11345	164.346	C	-2.2012	6.06323	1.71161	164.826
32	H	-0.217143	7.79021	1.51932	29.898	H	-2.32626	5.25472	-0.417635	30.01	H	0.454192	6.11759	-2.64482	29.993	H	-1.86518	5.36575	-0.288417	29.982
43	H	1.41012	7.86083	3.82516	30.205	H	-3.2658	2.95381	0.884132	30.206	H	1.72019	4.03293	-4.04154	30.219	H	-3.0997	3.35687	1.24478	30.208
43	H	-0.0455	6.86432	3.82736	30.885	H	-2.46873	2.78305	-0.681213	30.911	H	2.70991	5.24348	-3.22514	30.868	H	-2.39581	2.93774	-0.318669	30.903
43	H	1.49791	6.17707	4.33695	30.481	H	-1.97482	1.77252	0.678698	30.529	H	3.02851	3.52719	-2.97402	30.548	H	-2.00683	1.98051	1.11151	30.522
42	H	2.65841	8.43683	0.677382	31.074	H	-2.30753	5.78023	2.60198	31.137	H	-0.514479	4.27774	-4.05827	30.169	H	-3.11928	5.50478	1.88851	30.285
42	H	1.23783	9.44927	0.41507	30.54	H	-3.20814	6.68831	1.38699	30.557	H	-1.421	3.69278	-2.6686	31.115	H	-1.6812	6.15442	2.66794	31.139
42	H	1.82823	9.15862	2.05003	30.168	H	-3.62378	5.01002	1.72399	30.192	H	-1.76286	5.28927	-3.33558	30.473	H	-2.47935	7.06677	1.38718	30.538
33	H	0.359825	7.59138	-0.955145	28.032	H	-1.023	7.28012	0.410635	28.058	H	-1.52043	6.14336	-1.03302	28.055	H	-0.249435	7.23466	0.330432	28.084
33	H	-0.350348	6.18866	-0.1784	27.447	H	-0.154799	6.11741	-0.57586	27.382	H	0.077018	6.38652	-0.350009	27.419	H	0.400415	5.87148	-0.561644	27.425
27	H	3.83645	3.68661	-0.313613	28.63	H	2.43873	4.47288	3.20622	28.612	H	0.109174	1.99823	1.77605	28.697	H	2.83835	4.19789	3.31228	28.644
27	H	2.77705	3.55176	-1.68233	28.695	H	3.10387	5.81303	2.32076	28.697	H	-0.551632	3.32219	2.68383	28.745	H	3.6785	5.30795	2.27182	28.712
26	H	3.60677	5.86363	-2.4603	29.62	H	1.4477	7.3522	3.54592	29.542	H	-2.69582	3.12821	1.26634	29.642	H	2.31566	7.21675	3.35854	29.672
26	H	4.76677	4.58024	-2.43911	29.681	H	2.65097	6.56975	4.51526	29.738	H	-2.31601	1.79735	2.30448	29.724	H	3.4476	6.37659	4.36381	29.715
25	H	4.49963	6.63023	-0.182978	29.974	H	-0.222928	5.5605	4.23773	30.016	H	-1.62806	1.83446	-0.676709	30.064	H	0.463485	5.71162	4.29886	30.04
25	H	5.63881	5.32863	-0.217524	29.271	H	1.02174	4.75927	5.13833	29.353	H	-1.28095	0.537523	0.414018	29.362	H	1.64346	4.91944	5.28517	29.317
23	H	7.88836	8.06585	-1.23977	29.479	H	-0.690369	6.40348	7.95563	29.508	H	-4.27363	-0.904388	-1.17607	29.5	H	0.174546	7.12614	7.84929	29.465
23	H	7.77909	6.60644	-0.260532	29.223	H	0.19686	4.95543	7.48885	29.201	H	-2.66387	-1.27716	-0.567948	29.212	H	0.804318	5.50825	7.5567	29.205
21	H	6.55498	10.1017	-0.554937	30.277	H	-2.95624	6.83451	6.92809	30.342	H	-4.50467	0.46273	-3.28427	30.349	H	-2.02465	7.79384	6.81553	30.329
20	H	5.28165	11.3529	1.16177	30.183	H	-4.92648	6.03321	5.64989	30.078	H	-3.4941	1.48246	-5.31127	30.048	H	-4.12183	7.1843	5.62709	30.136
20	H	5.02081	9.88152	2.09067	29.834	H	-4.00501	4.67246	5.02752	29.991	H	-1.88349	1.29255	-4.63591	29.987	H	-3.43042	5.64042	5.14983	30.013
21	H	5.02827	9.28455	-0.289167	30.18	H	-2.47617	6.5709	5.26327	30.185	H	-3.43177	1.75741	-2.79073	30.195	H	-1.62792	7.29928	5.18121	30.19
22	H	6.09763	7.64811	1.19351	27.521	H	-1.52431	4.3754	5.83582	27.632	H	-1.63667	0.138098	-2.30174	27.628	H	-1.01836	5.04251	5.96797	27.545
	O	6.68824	11.2314	3.50184		O	-5.6947	3.65102	6.69062		O	-2.02387	-0.423393	-6.55786		O	-5.22711	5.07146	6.91831
40	C	7.9669	11.5821	1.48134	158.639	C	-5.08419	5.32432	8.24319	162.537	C	-4.12107	-1.10905	-5.71081	162.248	C	-4.33055	6.77802	8.28396	162.588
40	H	7.45209	12.5194	1.25921	30.96	H	-4.28679	5.93812	8.6568	30.134	H	-4.73336	-1.29515	-4.83056	30.069	H	-5.03129	7.50581	7.87251	30.817
40	H	8.30373	11.1524	0.54049	29.966	H	-5.48636	4.70021	9.0401	30.605	H	-4.01264	-2.04445	-6.25877	30.546	H	-3.44033	7.30743	8.6171	30.088
40	H	8.84104	11.811	2.08964	30.463	H	-5.87917	5.98291	7.89112	30.836	H	-4.644	-0.397721	-6.35178	30.814	H	-4.79571	6.30886	9.14993	30.605
19OH	H	6.41889	12.1434	3.34596	30.563	H	-5.36242	3.01332	6.04618	29.746	H	-1.11881	-0.182157	-6.32423	29.801	H	-5.01204	4.32197	6.34898	29.767
12	H	6.76139	4.99216	5.41969	27.135	H	-0.83549	-0.612274	5.60961	27.099	H	2.91952	-1.99919	-2.56609	27.104	H	-1.18218	-0.014098	6.23727	27.108
13	H	4.9933	7.44832	5.23438	29.762	H	-3.15615	0.820484	4.2812	29.693	H	1.92645	0.116437	-4.50096	29.714	H	-3.25552	1.66997	4.79942	29.728
13	H	5.55404	6.60586	6.68082	29.373	H	-2.93274	-0.914097	4.53073	29.385	H	3.36195	-0.90408	-4.63155	29.367	H	-3.32986	-0.045804	5.21408	29.375
14	H	6.84041	8.89927	5.91989	29.519	H	-4.56302	0.437418	6.259	29.531	H	1.13609	-1.62149	-6.04389	29.545	H	-4.6539	1.73031	6.8154	29.544
14	H	7.81262	7.50396	6.41406	29.739	H	-3.38259	-0.699943	6.92455	29.687	H	1.9983	-2.8735	-5.14008	29.691	H	-3.67489	0.472571	7.58173	29.662
17	H	9.87011	9.49716	2.57109	29.933	H	-3.39323	3.23196	9.68667	29.888	H	-2.71979	-3.54633	-4.50757	29.927	H	-2.95021	4.60195	9.92413	29.928
17	H	9.01891	10.2048	3.95072	29.316	H	-4.69841	2.41719	8.81515	29.334	H	-1.79973	-2.97794	-5.90647	29.375	H	-4.39118	3.92733	9.15208	29.317
16	H	9.52665	7.2512	3.40148	29.219	H	-1.75348	1.63996	8.89167	29.192	H	-0.715258	-3.77059	-3.17242	29.201	H	-1.60824	2.69496	9.28206	29.183
16	H	9.6617	8.09385	4.94356	29.506	H	-3.14959	0.570091	8.99413	29.461	H	-0.039215	-4.16658	-4.75093	29.485	H	-3.15377	1.8791	9.51317	29.476
10	H	6.19016	3.27429	3.70704	27.055	H	1.37392	0.338693	4.96802	27.133	H	2.72132	-1.30317	-0.192109	27.108	H	1.14236	0.476483	5.48255	27.118
4	H	-0.251872	0.421606	3.6781	25.277	H	3.33145	0.286518	-1.81906	25.305	H	6.24647	4.37625	2.06372	25.289	H	2.94392	-0.528818	-1.29186	25.295
7	H	2.65396	2.4072	0.678575	27.759	H	3.11116	3.28926	1.70727	27.673	H	1.94747	2.68388	2.24277	27.682	H	3.25992	2.77746	1.93281	27.59
8	H	3.06234	4.38934	2.97048	26.18	H	0.386065	1.97385	2.13741	26.342	H	2.49415	2.05017	-0.698453	26.377	H	0.370431	1.97239	2.51336	26.285
NH	H	2.1864	6.44616	-1.42901	22.553	H	0.341029	6.91196	2.10946	22.608	H	-1.79699	4.31184	0.170858	22.627	H	1.09996	6.81502	2.02635	22.662

## Sheet: SPX1R
13-desMe SPX C C4: R
	single point energy		-2218.44					-2218.44					-2218.44
atom no.	atom type	x	y	z	shield	atom type	x	y	z	shield	atom type	x	y	z	shield
4	C	5.26767	2.05308	-1.08123	95.946	C	3.0503	0.431725	-1.77258	96.435	C	3.78793	0.819532	-1.74821	96.257
3	C	5.23031	2.3666	-2.54655	21.817	C	2.24263	0.408637	-3.03515	21.756	C	3.21079	0.858267	-3.13108	21.963
2	C	6.34178	2.99857	-2.92708	43.615	C	3.03183	0.49477	-4.10714	43.174	C	4.15898	1.10418	-4.03647	43.2
1	C	7.18515	3.16428	-1.72316	-1.084	C	4.42402	0.600508	-3.6187	-0.858	C	5.43354	1.26409	-3.30313	-1.003
	O	6.54329	2.62785	-0.653907		O	4.42098	0.579744	-2.26129		O	5.2029	1.11398	-1.97381
	O	8.27765	3.67662	-1.61749		O	5.45304	0.691265	-4.25096		O	6.54264	1.48985	-3.73464
36	C	6.77058	3.48474	-4.26825	170.342	C	2.70088	0.489557	-5.55956	171.409	C	4.07928	1.21491	-5.51956	171.354
5	C	4.13773	2.61475	-0.248615	49.828	C	2.72662	1.53663	-0.792185	49.284	C	3.2061	1.79989	-0.754836	49.465
6	C	3.43959	1.87021	0.623482	32.694	C	2.53127	1.31186	0.516557	32.53	C	2.83125	1.44173	0.483343	32.945
7	C	2.29986	2.47338	1.47231	129.101	C	2.23464	2.4651	1.49937	127.323	C	2.2643	2.46712	1.48707	128.93
29	C	1.69843	3.76889	0.818304	124.082	C	1.62288	3.71785	0.776696	123.598	C	1.65998	3.72844	0.771204	124.822
34	C	2.91787	4.70145	0.532515	145.196	C	2.59212	4.0443	-0.402602	145.899	C	2.77067	4.24101	-0.199978	145.523
35	C	3.86112	4.07652	-0.48711	157.781	C	2.6386	2.90682	-1.41372	157.876	C	3.08175	3.20843	-1.27575	157.757
37	C	3.73376	0.424702	0.931424	163.451	C	2.66465	-0.036661	1.17569	163.885	C	3.00072	0.057694	1.05447	164.198
28	C	0.842845	4.56037	1.80001	-34.493	C	1.67709	4.963	1.65368	-35.923	C	1.44944	4.88628	1.73974	-35.39
	N	-0.005812	5.4422	1.3875		N	0.928588	5.98673	1.4094		N	0.656032	5.86438	1.45253
33	C	-0.354295	5.82356	0.008489	126.625	C	-0.088624	6.16343	0.359347	128.478	C	-0.191708	6.05586	0.262889	127.126
32	C	-1.20766	4.7581	-0.688539	139.772	C	-1.36706	5.37357	0.655374	140.183	C	-1.41854	5.13768	0.273376	140.372
31	C	-0.588808	3.35238	-0.516512	142.211	C	-1.04052	3.90587	1.01633	142.959	C	-1.01334	3.67619	0.573168	142.577
30	C	0.952104	3.40457	-0.514193	144.435	C	0.185922	3.38156	0.24074	143.92	C	0.366219	3.32752	-0.023449	143.314
27	C	1.05263	4.47113	3.28689	144.016	C	2.71083	5.12353	2.73491	144.275	C	2.27325	5.03245	2.99054	144.451
26	C	-0.054211	5.00542	4.20601	160.892	C	2.50342	6.22944	3.77812	161.102	C	1.78116	5.99686	4.0781	161.134
25	C	-1.27303	4.07903	4.25275	147.934	C	1.41613	5.86963	4.79437	147.92	C	0.590928	5.43678	4.86082	147.192
24	C	-2.40212	4.47746	5.17607	22.417	C	1.16559	6.85425	5.91425	22.53	C	0.075999	6.27009	6.01253	23.293
41	C	-2.50197	5.67922	5.74458	70.546	C	1.66642	8.08956	5.93809	70.859	C	0.445361	7.53136	6.23445	70.196
23	C	-3.42253	3.39659	5.46492	132.707	C	0.326141	6.33514	7.06259	133.39	C	-0.87383	5.56208	6.95453	132.965
22	C	-4.133	2.82106	4.2376	109.476	C	-1.07467	5.84915	6.68307	109.487	C	-2.15753	5.02991	6.31166	109.406
	O	-4.95858	1.74369	4.72916		O	-1.63941	5.2967	7.89177		O	-2.84639	4.30738	7.35518
21	C	-4.99367	3.8259	3.48475	151.748	C	-1.98706	6.93799	6.13502	152.465	C	-3.06375	6.11381	5.7436	151.783
20	C	-5.78701	3.12136	2.38337	143.129	C	-3.40903	6.4005	5.9594	144.109	C	-4.40055	5.51583	5.30172	144.685
19	C	-6.59187	1.92227	2.91332	106.297	C	-3.95375	5.74888	7.24134	106.503	C	-5.07086	4.69214	6.41294	105.805
18	C	-5.65003	0.996391	3.73901	62.845	C	-2.92311	4.70344	7.75872	62.7	C	-4.0487	3.65701	6.96756	62.638
17	C	-6.31219	-0.189505	4.43923	147.774	C	-3.2579	4.02908	9.08829	147.434	C	-4.52191	2.81663	8.15229	148.893
16	C	-5.19529	-1.23106	4.47498	145.44	C	-2.60322	2.65529	8.95199	146.044	C	-3.75698	1.50591	7.97546	145.912
15	C	-4.36012	-0.936627	3.22503	55.385	C	-2.63732	2.36138	7.44847	55.462	C	-3.52304	1.39382	6.46417	55.257
	O	-4.73634	0.398108	2.81878		O	-2.89933	3.63286	6.81441		O	-3.80499	2.70574	5.93212
	O	-2.9763	-0.97015	3.53922		O	-1.37952	1.86063	7.02043		O	-2.16804	1.04887	6.20909
12	C	-2.17322	-1.36274	2.38236	93.944	C	-1.51969	0.963558	5.87585	94.148	C	-2.03145	0.270077	4.98138	94.197
13	C	-3.18652	-1.58821	1.25533	147.753	C	-3.02075	0.939554	5.5736	147.336	C	-3.45167	0.167965	4.41886	146.637
14	C	-4.48118	-1.86912	2.02063	142.233	C	-3.63741	1.335	6.91672	142.789	C	-4.31714	0.360632	5.66511	143.021
11	C	-1.1039	-0.315357	2.08882	140.021	C	-0.636146	1.42181	4.72046	139.869	C	-1.00931	0.912373	4.0491	140.43
10	C	-0.132754	-0.089238	3.24742	100.944	C	0.852881	1.45737	5.06365	101.341	C	0.390783	1.02041	4.654	101.483
	O	-0.818025	0.437633	4.4005		O	1.1191	2.41798	6.10492		O	0.387065	1.88631	5.80662
9	C	1.03713	0.849244	2.99082	26.267	C	1.81027	1.79333	3.92938	26.616	C	1.49411	1.54121	3.74367	26.525
38	C	1.9486	0.973455	4.18398	166.001	C	3.25224	1.78767	4.36583	166.022	C	2.82996	1.62054	4.43606	165.879
8	C	1.21868	1.47069	1.8214	57.001	C	1.39092	2.04678	2.6859	57.812	C	1.27637	1.8689	2.46658	57.535
3	H	4.3994	2.07696	-3.17368	24.131	H	1.16627	0.311892	-3.02521	24.163	H	2.16165	0.681316	-3.31918	24.181
36	H	6.94731	4.5621	-4.24909	29.753	H	1.6277	0.396967	-5.71552	29.509	H	4.7283	0.478292	-5.99745	29.728
36	H	6.01568	3.26704	-5.02176	29.523	H	3.20146	-0.338282	-6.06605	29.723	H	4.41658	2.19922	-5.85139	29.698
36	H	7.70858	3.01229	-4.56647	29.787	H	3.04601	1.4094	-6.03679	29.683	H	3.05998	1.06069	-5.86878	29.525
38	H	2.31627	-0.01674	4.46764	29.983	H	3.51005	0.800288	4.76024	29.973	H	2.78235	2.28284	5.30138	29.36
38	H	1.4086	1.362	5.04822	29.33	H	3.41693	2.49777	5.17719	29.32	H	3.63555	1.9536	3.78659	29.354
38	H	2.81553	1.60493	4.00576	29.371	H	3.94966	2.01097	3.56254	29.313	H	3.10253	0.632297	4.81756	29.965
37	H	4.67903	0.082614	0.522311	29.174	H	3.12527	-0.783874	0.536731	29.173	H	3.45778	0.112744	2.04358	30.13
37	H	2.94494	-0.228173	0.552448	30.162	H	1.69158	-0.417171	1.49287	30.15	H	3.62747	-0.584589	0.443406	29.143
37	H	3.76873	0.270989	2.01092	30.214	H	3.27361	0.042912	2.07675	30.134	H	2.03557	-0.436209	1.185	30.132
9OH	H	-1.70956	0.055398	4.39793	26.594	H	0.33701	2.44039	6.67875	26.614	H	-0.475668	1.78226	6.23814	26.631
11	H	-1.59071	0.624853	1.81824	30.188	H	-0.966691	2.40932	4.38913	30.216	H	-1.36762	1.90339	3.75877	30.229
11	H	-0.545313	-0.667433	1.21798	29.511	H	-0.798112	0.720535	3.89872	29.505	H	-0.967537	0.293239	3.1503	29.467
41	H	-1.7714	6.46128	5.58666	26.539	H	2.29808	8.47833	5.15034	26.527	H	1.148	8.0533	5.59857	26.667
41	H	-3.33117	5.91762	6.39944	26.458	H	1.45846	8.75731	6.76523	26.453	H	0.052809	8.0857	7.07787	26.498
35	H	3.4721	4.21535	-1.50034	29.509	H	1.76974	2.95283	-2.07669	29.489	H	2.32437	3.2418	-2.06439	29.435
35	H	4.80192	4.63177	-0.462037	29.716	H	3.50335	3.06875	-2.06222	29.636	H	4.01596	3.50039	-1.76259	29.707
34	H	2.58557	5.67396	0.171519	29.577	H	2.29128	4.96382	-0.905649	29.654	H	2.46769	5.17511	-0.672929	29.671
34	H	3.45145	4.87371	1.46866	29.937	H	3.59016	4.21461	0.004162	29.936	H	3.67137	4.4521	0.378581	29.936
30	H	1.32664	2.43015	-0.821237	29.759	H	0.119888	2.29619	0.197032	29.812	H	0.413898	2.24952	-0.163929	29.779
30	H	1.26441	4.09025	-1.30298	29.794	H	0.09705	3.71211	-0.794828	29.772	H	0.41354	3.7463	-1.0286	29.716
31	H	-0.933407	2.94975	0.441375	30.516	H	-0.824486	3.86719	2.08874	30.335	H	-0.968746	3.56225	1.66102	30.375
43	C	-1.07444	2.40228	-1.61631	161.955	C	-2.24746	2.99763	0.756338	160.883	C	-2.06695	2.69601	0.047021	162.394
42	C	-2.66838	4.82169	-0.238193	164.264	C	-2.22607	6.06553	1.71649	164.814	C	-2.50477	5.65512	1.21918	163.639
32	H	-1.16144	5.01333	-1.75151	30.011	H	-1.91886	5.36949	-0.289152	29.989	H	-1.80483	5.17352	-0.749777	30.011
43	H	-2.1625	2.37408	-1.67295	30.224	H	-3.14218	3.36496	1.25846	30.21	H	-1.83689	1.67467	0.354984	30.5
43	H	-0.695329	2.71995	-2.59053	30.914	H	-2.46056	2.9419	-0.313634	30.916	H	-3.06401	2.9383	0.415195	30.208
43	H	-0.723671	1.38471	-1.43691	30.519	H	-2.05717	1.98365	1.11196	30.526	H	-2.09805	2.7174	-1.04493	30.876
42	H	-3.09911	5.80121	-0.451472	30.525	H	-3.1429	5.50939	1.90697	30.294	H	-2.14772	5.69877	2.2505	31.137
42	H	-3.27355	4.07383	-0.748908	30.206	H	-1.69176	6.15516	2.66505	31.142	H	-2.82321	6.65866	0.933657	30.571
42	H	-2.76067	4.64581	0.83659	31.092	H	-2.50621	7.06985	1.39643	30.534	H	-3.38324	5.01127	1.2032	30.187
33	H	-0.888847	6.7668	0.085195	28.117	H	-0.287695	7.231	0.312702	28.089	H	-0.483573	7.10269	0.270279	28.064
33	H	0.56551	6.01043	-0.537214	27.452	H	0.34538	5.8672	-0.590329	27.432	H	0.416031	5.88913	-0.620694	27.492
27	H	1.25396	3.43887	3.54852	28.66	H	2.82521	4.17748	3.2518	28.64	H	2.41182	4.05295	3.43337	28.642
27	H	1.98771	5.01126	3.47657	28.63	H	3.6553	5.28598	2.20181	28.692	H	3.26514	5.34344	2.64113	28.698
26	H	-0.335828	6.02948	3.94566	29.654	H	2.31181	7.19796	3.3076	29.676	H	1.56737	6.9899	3.67371	29.677
26	H	0.377816	5.08105	5.20477	29.709	H	3.45477	6.35376	4.29705	29.701	H	2.61812	6.15048	4.76065	29.705
25	H	-1.6836	3.95682	3.24358	30.069	H	0.46826	5.69681	4.27185	30.046	H	-0.242664	5.2398	4.17719	30.035
25	H	-0.941705	3.07395	4.53095	29.313	H	1.65968	4.9012	5.24144	29.324	H	0.857828	4.44938	5.24936	29.358
23	H	-4.17689	3.78084	6.15419	29.489	H	0.229932	7.11048	7.82558	29.469	H	-1.14831	6.23398	7.76987	29.486
23	H	-2.91799	2.5639	5.96531	29.192	H	0.847519	5.48974	7.52287	29.201	H	-0.355893	4.70527	7.39725	29.218
21	H	-5.66644	4.32094	4.18991	30.33	H	-1.97738	7.79214	6.81735	30.331	H	-3.21876	6.88636	6.501	30.362
20	H	-6.47363	3.81373	1.89249	30.054	H	-4.09171	7.19485	5.65217	30.14	H	-5.08999	6.29912	4.98082	30.137
20	H	-5.09598	2.75917	1.61743	30.003	H	-3.41366	5.64745	5.16648	30.012	H	-4.23902	4.85932	4.44276	29.999
21	H	-4.36252	4.60566	3.05342	30.168	H	-1.60223	7.29636	5.17838	30.191	H	-2.57369	6.59943	4.8971	30.203
22	H	-3.39708	2.38514	3.55617	27.528	H	-0.99742	5.03549	5.95653	27.541	H	-1.90749	4.31269	5.52562	27.605
	O	-7.13116	1.18083	1.81031		O	-5.1939	5.08779	6.95521		O	-6.20569	3.99764	5.87711
40	C	-7.79117	2.37066	3.74233	162.103	C	-4.27157	6.78833	8.31147	162.615	C	-5.61398	5.58145	7.52631	162.381
40	H	-7.47822	2.89537	4.64229	30.105	H	-4.97511	7.51882	7.90974	30.819	H	-6.29935	6.31663	7.10229	30.786
40	H	-8.40006	1.51641	4.03566	30.599	H	-3.3748	7.31426	8.63228	30.083	H	-4.81272	6.11178	8.03724	30.082
40	H	-8.41074	3.04397	3.14856	30.845	H	-4.72636	6.32079	9.18376	30.608	H	-6.15993	4.9923	8.26225	30.513
19OH	H	-6.38507	0.767961	1.35764	29.686	H	-4.98918	4.33598	6.38508	29.764	H	-5.87002	3.34016	5.25481	29.852
12	H	-1.69161	-2.30513	2.6573	27.076	H	-1.18612	-0.019467	6.21982	27.104	H	-1.67519	-0.717712	5.28699	27.114
13	H	-3.29051	-0.685597	0.651143	29.7	H	-3.267	1.67715	4.80835	29.724	H	-3.63602	0.966367	3.69829	29.707
13	H	-2.88895	-2.40542	0.600524	29.375	H	-3.34597	-0.038366	5.22368	29.372	H	-3.6206	-0.785715	3.92184	29.394
14	H	-5.38533	-1.68025	1.44579	29.539	H	-4.64205	1.74518	6.83962	29.549	H	-5.32929	0.698628	5.45426	29.545
14	H	-4.50215	-2.90109	2.37399	29.676	H	-3.66352	0.480108	7.59424	29.661	H	-4.37346	-0.564845	6.24021	29.661
17	H	-6.68057	0.079709	5.42594	29.927	H	-2.88431	4.6017	9.93353	29.929	H	-4.31936	3.30937	9.10036	29.876
17	H	-7.15013	-0.53704	3.83665	29.358	H	-4.33935	3.93839	9.17852	29.321	H	-5.59564	2.65571	8.06705	29.24
16	H	-4.56574	-1.09522	5.35306	29.191	H	-1.56383	2.68662	9.27492	29.189	H	-2.78961	1.54758	8.47295	29.139
16	H	-5.56376	-2.25445	4.47653	29.483	H	-3.11225	1.88076	9.52169	29.475	H	-4.29683	0.642931	8.3598	29.447
10	H	0.294819	-1.06675	3.51771	27.109	H	1.13266	0.460198	5.43585	27.11	H	0.691557	0.01332	4.98033	27.11
4	H	5.35993	0.978079	-0.945587	25.309	H	3.00315	-0.54449	-1.2959	25.287	H	3.74674	-0.198622	-1.36764	25.279
7	H	2.79368	2.78085	2.395	27.678	H	3.21957	2.75341	1.86651	27.559	H	3.14004	2.80022	2.04362	27.616
8	H	0.527396	1.25027	1.01864	26.3	H	0.332835	1.95804	2.47995	26.247	H	0.287397	1.70117	2.06268	26.269
NH	H	-0.475767	5.97951	2.10585	22.597	H	1.08184	6.80288	1.98983	22.671	H	0.641288	6.63452	2.11063	22.603

## Sheet: OHdidesMeSPXCS
20-OH-13,19-didesMe SPX C C4: S
	single point energy		-2253.86					-2253.86					-2253.86					-2253.86					-2253.86					-2253.86
atom no.	atom type	x	y	z	shield	atom type	x	y	z	shield	atom type	x	y	z	shield	atom type	x	y	z	shield	atom type	x	y	z	shield	atom type	x	y	z	shield
4	C	5.79669	0.494169	-1.09308	97.451	C	5.78222	0.481801	-1.09016	97.402	C	5.75955	0.710709	-1.35147	97.314	C	5.74476	0.992081	-1.5273	97.303	C	6.10956	2.39006	-0.983075	97.419	C	6.48016	2.10686	0.27167	97.348
3	C	6.02662	1.0877	-2.45603	30.606	C	6.03219	1.1109	-2.43331	30.58	C	6.13843	1.62848	-2.48092	30.55	C	6.23116	2.13347	-2.37726	30.553	C	7.13053	2.9997	-0.062166	30.679	C	7.26118	1.06455	1.02344	30.671
2	C	6.46045	0.15666	-3.30355	42.117	C	6.45396	0.197452	-3.30568	42.331	C	6.51267	0.925893	-3.54862	42.284	C	6.58805	1.6984	-3.58412	42.361	C	7.85072	3.91719	-0.70491	42.367	C	8.3405	1.60507	1.58606	42.355
1	C	6.5527	-1.12462	-2.55123	4.736	C	6.5183	-1.10685	-2.59109	4.68	C	6.41068	-0.516043	-3.19292	4.671	C	6.36334	0.227337	-3.61347	4.689	C	7.35502	3.97255	-2.10739	4.659	C	8.34944	3.05191	1.2366	4.705
	O	6.14876	-0.895714	-1.26414		O	6.11087	-0.908686	-1.30022		O	5.95858	-0.608564	-1.90498		O	5.86076	-0.15356	-2.39928		O	6.33148	3.07363	-2.23582		O	7.24385	3.31548	0.47493
	O	6.90992	-2.20227	-2.93807		O	6.85806	-2.17907	-3.00801		O	6.66388	-1.47789	-3.86342		O	6.5649	-0.548555	-4.50574		O	7.73725	4.65593	-3.01603		O	9.1504	3.89436	1.53241
36	C	6.82473	0.238925	-4.74461	169.947	C	6.8287	0.315445	-4.74166	169.964	C	6.97261	1.36124	-4.89632	170.362	C	7.12827	2.42433	-4.76652	170.208	C	8.96638	4.78702	-0.241135	170.005	C	9.41614	1.0016	2.42004	170.128
5	C	4.37407	0.624976	-0.573459	46.128	C	4.35809	0.624302	-0.577151	46.8	C	4.33298	0.867798	-0.851152	46.787	C	4.31855	1.13246	-1.02037	46.63	C	4.66657	2.55493	-0.534752	46.736	C	5.04607	2.29551	0.741422	46.61
6	C	4.02091	1.53201	0.348121	41.169	C	4.01188	1.52591	0.352255	40.137	C	4.03004	1.51787	0.281441	40.003	C	4.03114	1.50741	0.233859	40.15	C	3.97194	1.56769	0.047645	40.322	C	4.00067	1.76191	0.094376	40.381
7	C	2.56543	1.68031	0.841302	129.049	C	2.55453	1.68731	0.836991	129.005	C	2.5765	1.70015	0.767916	129.639	C	2.58126	1.67066	0.736664	129.658	C	2.51723	1.75185	0.529886	129.864	C	2.54668	1.93921	0.581659	129.719
29	C	1.69412	0.395635	0.571649	126.752	C	1.66939	0.41709	0.549579	126.874	C	1.56359	0.703755	0.08696	126.288	C	1.52103	0.949461	-0.180511	126.204	C	1.80379	3.00093	-0.111561	126.299	C	2.37713	3.13632	1.59039	126.52
34	C	1.9397	0.028038	-0.914665	147.546	C	1.91793	0.062479	-0.939466	147.495	C	1.87887	0.741291	-1.43089	147.223	C	1.87781	1.33713	-1.63967	147.121	C	2.80693	4.17733	0.002763	147.259	C	3.51786	2.98518	2.63105	147.392
35	C	3.39382	-0.333368	-1.19493	160.485	C	3.36913	-0.313208	-1.21673	160.463	C	3.28832	0.25707	-1.74646	160.639	C	3.25942	0.84224	-2.05012	160.59	C	4.09227	3.9256	-0.774271	160.677	C	4.90124	3.10388	2.00281	160.634
37	C	4.98237	2.54685	0.918957	164.09	C	4.98111	2.52221	0.941139	163.944	C	5.0591	2.21604	1.13742	164.055	C	5.08237	1.89951	1.2446	164.158	C	4.5633	0.218414	0.377686	164.297	C	4.14517	0.86762	-1.11444	164.116
28	C	0.16527	0.666662	0.694174	-0.309	C	0.143835	0.705899	0.66739	-0.473	C	0.084872	1.17398	0.219693	0.535	C	0.075246	1.47953	0.053896	0.617	C	0.545182	3.44644	0.690764	0.551	C	1.05361	3.04982	2.40698	0.39
	N	-0.731924	-0.215374	0.860358		N	-0.765506	-0.166485	0.817984		N	-0.943869	0.437163	0.125821		N	-1.00032	0.863038	-0.216592		N	-0.417617	4.14034	0.242185		N	0.478151	4.01484	2.99646
33	C	-0.43984	-1.62873	1.02503	126.169	C	-0.491248	-1.58533	0.966394	126.169	C	-0.887179	-0.999104	-0.092975	125.665	C	-1.04272	-0.481032	-0.768581	125.993	C	-0.50466	4.59847	-1.13456	125.963	C	0.963421	5.38458	2.95973	125.741
32	C	0.108244	-1.96363	2.42158	137.279	C	0.04435	-1.94399	2.36196	137.349	C	-0.472596	-1.79711	1.15372	136.768	C	-0.706286	-1.57977	0.251919	137.048	C	-0.883217	3.48826	-2.12857	136.617	C	0.707649	6.09224	1.61935	136.859
31	C	1.3408	-1.09299	2.75846	143.252	C	1.28451	-1.09157	2.71752	143.141	C	0.848594	-1.25539	1.74577	143.298	C	0.652152	-1.31006	0.938732	143.06	C	0.06306	2.27366	-1.99134	143.343	C	1.25692	5.26299	0.436011	143.493
30	C	2.17753	-0.766409	1.50557	142.412	C	2.13353	-0.760353	1.47418	142.515	C	1.79676	-0.740161	0.644305	142.294	C	1.64493	-0.601727	-0.002602	142.306	C	1.49467	2.70837	-1.61864	142.605	C	2.53414	4.49141	0.820905	142.387
27	C	-0.329781	2.09115	0.501791	141.572	C	-0.333651	2.13909	0.49107	141.435	C	-0.172514	2.67433	0.323789	143.619	C	-0.078341	2.9276	0.509435	143.883	C	0.521639	3.15728	2.18924	143.796	C	0.461377	1.6661	2.65437	143.34
26	C	-1.82897	2.29697	0.708897	149.069	C	-1.83258	2.3568	0.687303	148.989	C	-1.63456	3.10277	0.472142	158.491	C	-1.51109	3.42175	0.730054	158.768	C	-0.733326	3.60437	2.94398	158.338	C	-0.843023	1.62271	3.45588	158.127
25	C	-2.21915	3.77669	0.556035	140.693	C	-2.20472	3.84525	0.578605	140.526	C	-2.13912	2.94095	1.90586	143.313	C	-2.07614	2.96734	2.07614	143.375	C	-1.89975	2.63487	2.75057	143.416	C	-2.05796	1.9968	2.60574	143.544
24	C	-3.66513	4.09205	0.889328	24.047	C	-3.65067	4.16548	0.907324	24.08	C	-3.52614	3.45428	2.21672	24.056	C	-3.43819	3.49241	2.47157	24.427	C	-3.1574	2.89659	3.54843	23.811	C	-3.42139	1.85181	3.24347	23.961
41	C	-4.63282	3.91842	-0.00911	64.6	C	-4.60975	4.03893	-0.008009	64.605	C	-4.44134	3.71825	1.28615	70.414	C	-4.29913	4.03306	1.61152	70.086	C	-3.45305	4.07458	4.09513	70.452	C	-3.61993	1.81476	4.5599	70.335
23	C	-3.96007	4.66641	2.25609	128.84	C	-3.95556	4.68836	2.2926	128.858	C	-3.8101	3.69378	3.68222	129.71	C	-3.76274	3.39992	3.94546	129.538	C	-4.06909	1.70349	3.72534	129.366	C	-4.57507	1.71015	2.27701	129.496
22	C	-3.82638	3.70385	3.44266	112.86	C	-3.83437	3.67931	3.44088	112.789	C	-3.71718	2.45036	4.57031	113.638	C	-3.7985	1.97847	4.51159	113.863	C	-4.62777	1.11658	2.42634	113.781	C	-4.76402	2.88535	1.31413	113.876
	O	-3.90432	4.54217	4.61183		O	-3.90761	4.47014	4.64355		O	-3.6866	2.93485	5.92627		O	-3.76753	2.12269	5.94403		O	-5.15083	-0.180024	2.77177		O	-5.65271	2.41117	0.284331
21	C	-4.91131	2.63105	3.47048	141.427	C	-4.92874	2.61597	3.42395	141.547	C	-4.87281	1.47443	4.37878	141.948	C	-5.02312	1.17725	4.08276	142.083	C	-5.71324	1.97494	1.78301	142.078	C	-5.33394	4.1347	1.97788	142.127
20	C	-4.96488	1.87992	4.80119	106.741	C	-4.98729	1.80952	4.72143	106.792	C	-4.87724	0.367784	5.43579	106.773	C	-5.14449	-0.144654	4.84472	106.719	C	-6.40984	1.25597	0.625706	106.697	C	-5.73389	5.20196	0.956567	106.659
19	C	-5.00373	2.87554	5.96505	105.247	C	-5.01566	2.75397	5.92709	105.232	C	-4.74785	0.973428	6.83857	105.62	C	-5.00879	0.098541	6.35282	105.691	C	-6.84722	-0.147472	1.06001	105.623	C	-6.60627	4.5825	-0.142852	105.598
18	C	-3.84592	3.89415	5.86093	62.342	C	-3.85218	3.76983	5.86369	62.188	C	-3.54866	1.94424	6.91997	62.221	C	-3.73795	0.916919	6.67396	62.307	C	-5.67493	-0.927802	1.69751	62.295	C	-5.93415	3.32934	-0.747326	62.082
17	C	-3.84507	4.97384	6.95224	141.979	C	-3.8441	4.8004	7.00101	141.961	C	-3.38607	2.649	8.27557	142.691	C	-3.55572	1.26433	8.1598	142.667	C	-6.04574	-2.32314	2.22363	142.771	C	-6.76918	2.60301	-1.8139	142.693
16	C	-2.74768	4.53792	7.92049	143.861	C	-2.75364	4.31056	7.95106	143.803	C	-2.15795	1.99083	8.90575	143.636	C	-2.4066	0.370113	8.6251	143.465	C	-5.4137	-3.29054	1.22211	143.602	C	-6.05971	2.90793	-3.13308	143.469
15	C	-1.76785	3.76747	7.0412	57.056	C	-1.77661	3.57871	7.0372	57.036	C	-1.34066	1.52078	7.70653	57.199	C	-1.59492	0.131433	7.35576	57.267	C	-4.22306	-2.51295	0.670613	57.187	C	-4.61145	3.15753	-2.72288	57.226
	O	-2.60596	3.1771	6.0246		O	-2.61442	3.03998	5.99437		O	-2.34177	1.1803	6.73068		O	-2.59214	0.119831	6.31772		O	-4.67778	-1.14777	0.680852		O	-4.72865	3.74903	-1.41644
	O	-0.825737	4.64117	6.46197		O	-0.831851	4.47923	6.49922		O	-0.515257	2.56404	7.22765		O	-0.674155	1.18435	7.14869		O	-3.09823	-2.66825	1.51324		O	-3.89405	1.94065	-2.65357
12	C	0.421966	3.96044	6.18251	98.11	C	0.41545	3.8119	6.19326	98.215	C	0.715393	2.05305	6.66525	98.059	C	0.531844	0.716703	6.50199	97.979	C	-1.86277	-2.62924	0.762931	97.95	C	-2.50415	2.12225	-3.01082	97.95
13	C	0.246503	2.53091	6.7253	149.366	C	0.23932	2.35785	6.66537	148.941	C	0.612325	0.52428	6.76509	148.633	C	0.295627	-0.773066	6.21767	148.844	C	-2.27197	-2.3546	-0.69086	148.994	C	-2.33552	3.62769	-3.25948	149.051
14	C	-0.930084	2.67168	7.69168	141.613	C	-0.939273	2.45313	7.63491	141.716	C	-0.402248	0.33247	7.89283	142.129	C	-0.762579	-1.14325	7.25736	142.109	C	-3.71609	-2.85551	-0.727027	142.423	C	-3.75943	4.06535	-3.60425	142.105
11	C	0.716513	4.051	4.68964	135.152	C	0.718935	3.9691	4.70772	130.773	C	0.893326	2.60518	5.25433	132.69	C	0.814532	1.58323	5.27991	132.602	C	-0.927867	-1.59951	1.38912	132.904	C	-1.62398	1.53527	-1.91221	132.76
10	C	2.08313	3.49356	4.28734	98.515	C	2.11852	3.48459	4.29965	98.778	C	2.26542	2.29454	4.64006	98.051	C	2.1782	1.31161	4.62986	97.908	C	0.483474	-1.59894	0.786823	98.134	C	-0.130178	1.50657	-2.2629	98.082
	O	3.06738	4.39353	4.82461		O	3.13964	4.32592	4.85705		O	3.3227	2.91129	5.39224		O	3.25447	1.62706	5.52759		O	1.14684	-2.85244	1.01727		O	0.121137	0.670497	-3.40369
9	C	2.22454	3.33159	2.783	28.648	C	2.25706	3.32971	2.79311	30.698	C	2.34878	2.64186	3.15929	31.785	C	2.34095	2.00553	3.28409	31.812	C	1.32685	-0.418568	1.24955	32.229	C	0.749393	1.12656	-1.07965	31.681
38	C	2.03608	4.58678	1.97378	170.319	C	2.12572	4.59512	1.98908	171.216	C	2.2893	4.10771	2.82582	171.31	C	2.39455	3.50849	3.32606	171.243	C	1.67363	-0.392259	2.71338	171.348	C	0.608452	-0.287209	-0.583807	171.532
8	C	2.4911	2.11667	2.289	49.603	C	2.48117	2.1126	2.28764	49.688	C	2.49617	1.6474	2.27833	49.63	C	2.45345	1.25197	2.18581	49.591	C	1.7154	0.482278	0.341537	49.018	C	1.59174	2.04073	-0.588485	49.673
3	H	5.84473	2.13226	-2.66572	24.83	H	5.87087	2.16448	-2.61278	24.827	H	6.09309	2.70429	-2.38621	24.834	H	6.26502	3.14945	-2.01027	24.839	H	7.22286	2.69964	0.971933	24.841	H	6.94506	0.032099	1.06951	24.82
36	H	6.7134	1.25261	-5.12695	29.869	H	6.73611	1.34141	-5.09501	29.878	H	7.00564	2.44688	-4.97596	29.869	H	7.23306	3.48985	-4.56755	29.875	H	9.85945	4.61702	-0.845432	29.741	H	10.3918	1.15648	1.95484	29.738
36	H	6.20031	-0.431746	-5.33766	29.76	H	6.19754	-0.327631	-5.35768	29.764	H	6.31118	0.970667	-5.67193	29.77	H	6.4751	2.28893	-5.63091	29.757	H	9.20804	4.60255	0.804457	29.872	H	9.25927	-0.066485	2.56299	29.87
36	H	7.85639	-0.084017	-4.89664	29.731	H	7.85604	-0.019548	-4.89695	29.734	H	7.96592	0.961098	-5.1075	29.739	H	8.10222	2.02084	-5.04902	29.749	H	8.70774	5.84119	-0.362209	29.754	H	9.46018	1.48473	3.39786	29.765
38	H	1.0017	4.93704	2.01547	29.951	H	2.90703	5.30518	2.27502	29.963	H	1.36559	4.56637	3.1871	30.031	H	2.4883	3.95908	2.34115	29.539	H	2.19064	-1.31426	2.99375	29.932	H	0.836326	-0.992172	-1.38796	29.922
38	H	2.65212	5.38822	2.38573	29.494	H	2.21784	4.4283	0.918545	29.566	H	3.11677	4.63684	3.30613	29.916	H	1.5068	3.93256	3.80171	30.016	H	2.32782	0.434918	2.97859	29.55	H	1.28093	-0.512371	0.240297	29.551
38	H	2.2995	4.461	0.926521	29.759	H	1.16703	5.09046	2.16351	30.016	H	2.35973	4.30399	1.75855	29.534	H	3.25733	3.83665	3.91283	29.932	H	0.781972	-0.322651	3.34105	30.042	H	-0.409565	-0.502268	-0.250231	30.031
37	H	5.92589	2.59469	0.383635	29.636	H	5.15984	2.33162	2.00111	29.933	H	4.75343	3.24703	1.33038	30.443	H	6.08083	1.97267	0.823141	29.676	H	4.38736	-0.022006	1.42869	30.452	H	3.76694	1.34582	-2.01995	29.92
37	H	5.20009	2.34402	1.97002	30.104	H	4.57006	3.53244	0.884149	30.368	H	6.04333	2.25908	0.679846	29.668	H	5.11734	1.20379	2.08445	29.888	H	5.63614	0.164444	0.214815	29.674	H	3.55304	-0.040966	-0.986446	30.425
37	H	4.54543	3.54686	0.887432	30.283	H	5.94091	2.54094	0.43348	29.68	H	5.15844	1.74346	2.1159	29.894	H	4.84643	2.87662	1.67298	30.438	H	4.09187	-0.580691	-0.196377	29.894	H	5.16883	0.554624	-1.29866	29.719
10OH	H	3.93966	4.02951	4.64809	31.41	H	2.9026	5.24635	4.70894	31.488	H	3.09037	3.82795	5.56858	31.489	H	3.09669	2.4926	5.91688	31.496	H	1.02655	-3.10869	1.93661	31.442	H	-0.350408	-0.160712	-3.29463	31.489
11	H	0.65827	5.09869	4.39037	29.211	H	0.607561	5.02559	4.44522	29.533	H	0.739301	3.68796	5.28694	29.471	H	0.755205	2.63262	5.58469	29.474	H	-0.869764	-1.79834	2.46343	29.49	H	-1.97345	0.520425	-1.69951	29.462
11	H	-0.063633	3.51109	4.14865	30.463	H	-0.037179	3.42406	4.13824	30.161	H	0.109255	2.19604	4.61275	30.114	H	0.024035	1.42552	4.5431	30.126	H	-1.3714	-0.607194	1.27785	30.117	H	-1.76834	2.11521	-0.997962	30.124
41	H	-4.42227	3.54629	-1.00467	26.687	H	-4.39171	3.70397	-1.0151	26.685	H	-4.24826	3.58009	0.230927	26.759	H	-4.07689	4.1358	0.558295	26.768	H	-2.80082	4.93273	4.00737	26.746	H	-2.80676	1.88238	5.26926	26.763
41	H	-5.66753	4.14473	0.216166	26.571	H	-5.64441	4.26789	0.214753	26.576	H	-5.42324	4.08752	1.55437	26.676	H	-5.26445	4.39615	1.94102	26.678	H	-4.36849	4.21771	4.65508	26.673	H	-4.61537	1.71117	4.97345	26.66
35	H	3.61586	-1.34588	-0.848666	29.313	H	3.57641	-1.33331	-0.883802	29.308	H	3.35101	-0.832234	-1.68424	29.362	H	3.24317	-0.229688	-2.25899	29.36	H	3.93505	4.06782	-1.8462	29.362	H	5.14776	4.14769	1.7942	29.333
35	H	3.5528	-0.3646	-2.2769	30.257	H	3.53325	-0.331718	-2.29827	30.267	H	3.52235	0.494	-2.78851	30.29	H	3.53985	1.31014	-2.99836	30.297	H	4.83238	4.68129	-0.495174	30.283	H	5.65216	2.77732	2.72876	30.282
34	H	1.29486	-0.801186	-1.20847	29.86	H	1.26463	-0.755605	-1.24561	29.856	H	1.15289	0.136976	-1.97615	29.945	H	1.12684	0.937325	-2.32293	29.963	H	2.34031	5.09835	-0.349377	29.95	H	3.40592	3.73509	3.41505	29.917
34	H	1.6511	0.87935	-1.53764	30.356	H	1.64278	0.924293	-1.55411	30.367	H	1.76103	1.76733	-1.78958	30.362	H	1.83885	2.42543	-1.73617	30.334	H	3.04629	4.33477	1.05775	30.361	H	3.42417	2.01059	3.11737	30.364
30	H	3.1953	-0.533715	1.82063	30.176	H	3.15091	-0.540979	1.7993	30.137	H	2.82201	-0.787574	1.01375	30.15	H	2.65885	-0.809419	0.340678	30.123	H	2.19184	1.94027	-1.95467	30.153	H	3.1043	4.28906	-0.0868	30.136
30	H	2.27183	-1.68554	0.923134	30.087	H	2.22315	-1.67411	0.882561	30.091	H	1.76681	-1.45686	-0.179308	30.073	H	1.58221	-1.08553	-0.979271	30.081	H	1.743	3.58681	-2.21792	30.089	H	3.16954	5.16675	1.3972	30.098
31	H	0.971874	-0.157826	3.18702	30.632	H	0.923645	-0.156964	3.15465	30.63	H	0.591469	-0.422999	2.4059	30.591	H	0.461134	-0.660096	1.7964	30.555	H	-0.331205	1.64414	-1.18865	30.581	H	0.483906	4.54255	0.158022	30.608
43	C	2.22439	-1.77668	3.80844	161.694	C	2.15338	-1.79724	3.76542	161.753	C	1.55516	-2.3218	2.58987	161.578	C	1.27059	-2.61027	1.46643	161.826	C	0.083345	1.43765	-3.27608	161.948	C	1.53272	6.15494	-0.78068	161.549
42	C	-0.983553	-1.85859	3.49068	163.24	C	-1.05367	-1.84053	3.42481	163.216	C	-1.59966	-1.84657	2.18922	162.274	C	-1.8366	-1.77439	1.26711	162.33	C	-2.35718	3.09517	-1.99763	162.321	C	-0.771959	6.44422	1.44234	162.334
32	H	0.442028	-3.00713	2.37381	30.502	H	0.36696	-2.99047	2.30327	30.497	H	-0.283679	-2.82015	0.806135	30.456	H	-0.605847	-2.50538	-0.328071	30.447	H	-0.732996	3.91574	-3.1278	30.441	H	1.27672	7.02829	1.65952	30.467
43	H	3.02802	-1.11809	4.14581	30.805	H	2.61196	-2.6959	3.34507	31.129	H	0.897886	-2.73884	3.35395	30.423	H	0.574438	-3.16352	2.09866	30.438	H	0.666061	0.523032	-3.14628	30.724	H	2.35375	6.84584	-0.573759	31.098
43	H	1.65372	-2.0763	4.68816	30.445	H	2.96148	-1.15148	4.11635	30.753	H	1.89909	-3.14849	1.96283	31.085	H	1.55847	-3.26615	0.640523	31.084	H	-0.920072	1.1471	-3.588	30.441	H	1.81585	5.56159	-1.65326	30.745
43	H	2.68965	-2.67546	3.39574	31.127	H	1.57319	-2.10155	4.63726	30.458	H	2.43055	-1.91096	3.09724	30.746	H	2.16762	-2.4129	2.05671	30.744	H	0.536191	1.99981	-4.09658	31.099	H	0.661743	6.75067	-1.05612	30.413
42	H	-1.41236	-0.856251	3.5158	30.617	H	-1.47684	-0.83581	3.45353	30.621	H	-1.31785	-2.423	3.07106	30.557	H	-2.76741	-2.05599	0.77262	30.594	H	-3.0094	3.95041	-2.18133	30.599	H	-1.12072	7.09132	2.24904	30.606
42	H	-1.79744	-2.5569	3.28907	30.667	H	-1.87074	-2.53208	3.21313	30.665	H	-1.87551	-0.844295	2.51917	30.758	H	-1.59997	-2.55856	1.98686	30.572	H	-2.6335	2.3163	-2.7087	30.56	H	-0.953982	6.97051	0.504327	30.52
42	H	-0.597526	-2.08651	4.48556	30.661	H	-0.675459	-2.07777	4.42046	30.665	H	-2.49493	-2.31041	1.77227	30.596	H	-2.02595	-0.855765	1.82443	30.772	H	-2.57781	2.72611	-0.995344	30.786	H	-1.39395	5.54852	1.4482	30.753
33	H	-1.37285	-2.17449	0.870591	27.95	H	-1.42981	-2.11779	0.799172	27.951	H	-1.88556	-1.31863	-0.398507	27.914	H	-2.05665	-0.645433	-1.13905	27.906	H	-1.26945	5.37747	-1.16849	27.898	H	0.445968	5.93166	3.75056	27.895
33	H	0.257807	-1.99048	0.264556	27.893	H	0.206717	-1.94551	0.205618	27.883	H	-0.219529	-1.24698	-0.922251	27.874	H	-0.381917	-0.574109	-1.6344	27.882	H	0.427487	5.07008	-1.45544	27.873	H	2.029	5.43417	3.20184	27.868
27	H	0.209345	2.74822	1.18325	29.572	H	0.205735	2.77997	1.18847	29.576	H	0.398615	3.08691	1.1552	29.637	H	0.491373	3.08306	1.42551	29.651	H	0.669838	2.09132	2.35817	29.666	H	0.305234	1.15931	1.70218	29.676
27	H	-0.048675	2.42232	-0.506066	29.658	H	-0.039328	2.48227	-0.508858	29.615	H	0.248721	3.13645	-0.576721	29.353	H	0.407616	3.55573	-0.246786	29.322	H	1.39913	3.64637	2.62675	29.378	H	1.22368	1.07509	3.17575	29.338
26	H	-2.10286	1.92999	1.69821	30.266	H	-2.12248	1.9608	1.66052	30.233	H	-2.2505	2.52422	-0.214339	29.233	H	-2.14347	3.0701	-0.08414	29.245	H	-1.01289	4.60428	2.61531	29.247	H	-0.760202	2.28966	4.31272	29.25
26	H	-2.39797	1.68966	0.005689	30.107	H	-2.40046	1.77939	-0.041681	30.13	H	-1.71802	4.15438	0.185102	30.583	H	-1.50848	4.51448	0.69802	30.561	H	-0.494806	3.66172	4.00947	30.571	H	-0.978029	0.607818	3.83937	30.595
25	H	-1.56881	4.3865	1.19018	30.035	H	-1.55393	4.42596	1.23956	30.086	H	-2.08397	1.88167	2.17542	29.231	H	-2.09927	1.87342	2.09023	29.194	H	-2.15382	2.60754	1.68629	29.168	H	-1.93481	3.02886	2.26472	29.16
25	H	-2.01887	4.08543	-0.4739	29.394	H	-1.9899	4.18568	-0.438342	29.383	H	-1.44135	3.4517	2.58037	30.455	H	-1.36991	3.25391	2.86491	30.457	H	-1.55686	1.62167	2.99344	30.451	H	-2.04964	1.3846	1.69657	30.493
23	H	-4.97113	5.07788	2.2737	29.579	H	-4.96508	5.1034	2.31714	29.573	H	-4.79624	4.1454	3.8085	29.575	H	-4.71648	3.88916	4.15418	29.561	H	-4.90082	1.95515	4.38674	29.559	H	-5.50715	1.54645	2.82179	29.572
23	H	-3.27484	5.49718	2.44655	29.151	H	-3.26854	5.50835	2.52039	29.177	H	-3.07902	4.40925	4.07212	29.226	H	-2.99673	3.93986	4.5114	29.23	H	-3.50649	0.899868	4.21086	29.224	H	-4.40807	0.824389	1.65595	29.221
21	H	-5.8815	3.11169	3.30834	30.462	H	-5.89447	3.11206	3.28384	30.465	H	-5.81395	2.02806	4.4493	30.485	H	-5.91951	1.77408	4.27896	30.481	H	-6.46254	2.21659	2.54252	30.486	H	-6.22183	3.85268	2.55216	30.472
	O	-3.8918	0.949293	4.97607		O	-3.92271	0.862374	4.85542		O	-3.86407	-0.621547	5.22535		O	-4.20778	-1.13765	4.41372		O	-5.61537	1.18633	-0.563348		O	-4.61477	5.88346	0.37922
20	H	-5.86943	1.26997	4.83535	27.875	H	-5.89695	1.20636	4.73111	27.873	H	-5.81696	-0.184445	5.3813	27.888	H	-6.12347	-0.587297	4.65155	27.875	H	-7.29711	1.81858	0.328924	27.876	H	-6.30741	5.98632	1.45345	27.881
21	H	-4.76126	1.91832	2.65902	29.476	H	-4.78527	1.93783	2.58229	29.466	H	-4.83105	1.02622	3.38508	29.686	H	-4.99109	0.977334	3.01093	29.666	H	-5.29303	2.91598	1.42586	29.677	H	-4.61211	4.55537	2.68018	29.676
22	H	-2.83802	3.23588	3.43047	27.582	H	-2.85059	3.20309	3.41181	27.582	H	-2.768	1.94297	4.37927	27.536	H	-2.88937	1.45145	4.2117	27.557	H	-3.80767	0.965082	1.71951	27.555	H	-3.80645	3.11943	0.842845	27.57
	O	-5.01204	2.21212	7.21598		O	-5.0237	2.03739	7.14814		O	-4.68409	-0.029615	7.83471		O	-5.05546	-1.11375	7.08118		O	-7.43783	-0.861787	-0.009687		O	-6.94449	5.53309	-1.13507
19	H	-5.93061	3.44999	5.9015	28.395	H	-5.9391	3.33658	5.89188	28.39	H	-5.63981	1.57032	7.0423	28.403	H	-5.85585	0.703349	6.68511	28.394	H	-7.60854	-0.047628	1.83697	28.392	H	-7.54253	4.24291	0.30574	28.406
19OH	H	-4.48252	1.41253	7.1079	29.367	H	-4.50466	1.23689	7.00197	29.35	H	-4.20656	-0.773612	7.4478	29.375	H	-4.62471	-1.78195	6.53408	29.375	H	-6.98138	-0.584112	-0.813401	29.35	H	-6.17975	6.11347	-1.23279	29.381
12	H	1.19867	4.49149	6.7362	27.061	H	1.19029	4.31293	6.77841	27.131	H	1.52967	2.41533	7.29903	27.166	H	1.3462	0.83365	7.22266	27.177	H	-1.41008	-3.62205	0.840304	27.191	H	-2.33809	1.57058	-3.94021	27.19
13	H	-0.008705	1.84413	5.91601	30.101	H	-0.012373	1.71191	5.82195	30.083	H	0.229855	0.104994	5.83249	30.062	H	-0.097455	-0.912717	5.20849	30.062	H	-2.23589	-1.28398	-0.902072	30.067	H	-1.99291	4.12878	-2.35183	30.05
13	H	1.15007	2.15898	7.20626	29.548	H	1.1419	1.96368	7.12973	29.463	H	1.57417	0.058612	6.97297	29.478	H	1.20825	-1.35949	6.30781	29.498	H	-1.6247	-2.86217	-1.40399	29.491	H	-1.61889	3.83751	-4.05187	29.491
14	H	-1.49852	1.75644	7.84119	29.681	H	-1.5079	1.53187	7.73892	29.669	H	-0.934223	-0.615847	7.86009	29.641	H	-1.37017	-2.0054	6.99195	29.656	H	-4.32766	-2.40245	-1.50407	29.658	H	-3.9618	5.11818	-3.42069	29.638
14	H	-0.591301	3.02826	8.66598	29.704	H	-0.601838	2.76137	8.62611	29.688	H	0.082993	0.420001	8.86704	29.644	H	-0.300308	-1.33536	8.22774	29.659	H	-3.74587	-3.93945	-0.854091	29.659	H	-3.9863	3.84948	-4.65072	29.641
17	H	-3.60364	5.92385	6.47843	29.465	H	-3.59152	5.76797	6.57059	29.491	H	-3.21865	3.70742	8.08385	29.505	H	-3.29299	2.31891	8.22599	29.509	H	-5.60956	-2.4333	3.2147	29.515	H	-6.74773	1.53893	-1.58522	29.528
17	H	-4.81857	5.06073	7.43007	29.545	H	-4.81791	4.87571	7.48012	29.543	H	-4.27831	2.5416	8.88836	29.485	H	-4.47103	1.09803	8.7238	29.477	H	-7.12395	-2.44683	2.30126	29.487	H	-7.80304	2.9412	-1.80783	29.48
16	H	-2.25181	5.36697	8.41992	29.84	H	-2.25452	5.11112	8.49225	29.851	H	-1.57734	2.66151	9.53591	29.837	H	-1.79348	0.818896	9.40366	29.849	H	-5.09498	-4.23133	1.66564	29.853	H	-6.12648	2.10299	-3.86213	29.82
16	H	-3.15357	3.86102	8.67242	29.398	H	-3.16653	3.60007	8.66731	29.379	H	-2.45294	1.12105	9.49322	29.503	H	-2.78907	-0.585837	8.98215	29.527	H	-6.10742	-3.49994	0.408237	29.508	H	-6.45897	3.82023	-3.57617	29.537
10	H	2.21471	2.5047	4.74203	27.567	H	2.30431	2.50733	4.74876	27.79	H	2.46067	1.22563	4.73648	27.743	H	2.28228	0.238687	4.45979	27.75	H	0.403193	-1.53724	-0.299467	27.752	H	0.174818	2.50126	-2.59139	27.747
4	H	6.50796	0.899243	-0.373903	25.792	H	6.49504	0.852103	-0.354017	25.768	H	6.46805	0.803895	-0.528688	25.756	H	6.42958	0.81152	-0.699152	25.767	H	6.3377	1.34024	-1.16717	25.76	H	6.50812	1.90909	-0.799794	25.786
20OH	H	-3.09234	1.45644	5.17393	28.922	H	-3.11722	1.35252	5.07006	29	H	-3.01278	-0.226753	5.45687	29.228	H	-3.33312	-0.880367	4.73489	29.253	H	-4.91118	0.541352	-0.41387	29.32	H	-4.18225	5.27494	-0.235164	29.185
8	H	2.65036	1.32587	3.01353	26.113	H	2.61789	1.31123	3.00456	26.124	H	2.5905	0.651514	2.69676	26.236	H	2.46915	0.179064	2.34469	26.213	H	1.43816	0.274073	-0.685613	26.214	H	1.62086	2.99234	-1.10741	26.226
7	H	2.14827	2.48452	0.231969	28.139	H	2.15171	2.50119	0.230318	28.183	H	2.3064	2.70739	0.448193	28.118	H	2.38937	2.7427	0.673358	28.107	H	2.60567	1.94046	1.60067	28.124	H	2.32493	1.01982	1.12592	28.128

## Sheet: OHdidesMeSPXCR
20-OH-13,19-didesMe SPX C C4: R
	single point energy		-2253.86					-2253.86					-2253.86					-2253.86					-2253.86					-2253.86
atom no.	atom type	x	y	z	shield	atom type	x	y	z	shield	atom type	x	y	z	shield	atom type	x	y	z	shield	atom type	x	y	z	shield	atom type	x	y	z	shield
4	C	6.41724	2.57534	1.16969	99.056	C	6.12293	1.0354	-0.480578	99.027	C	6.4602	1.74603	1.35016	99.103	C	6.12	2.44174	-0.863438	99.091	C	6.41259	3.03243	0.9876	98.853	C	6.50628	2.62328	1.37605	99.018
3	C	7.09985	3.91564	1.17966	28.399	C	6.79374	-0.301407	-0.324004	28.546	C	7.26649	2.61343	2.27711	28.705	C	6.55867	1.77401	-2.13781	28.49	C	6.97666	4.34104	0.506678	28.352	C	7.20605	3.95046	1.48045	28.528
2	C	8.05476	3.94903	2.10673	41.689	C	7.40869	-0.653098	-1.45137	41.461	C	8.16228	1.88534	2.94066	41.48	C	7.25123	2.62061	-2.89661	41.566	C	7.87786	4.80861	1.36776	41.747	C	8.09112	3.93782	2.47497	41.51
1	C	8.05957	2.62783	2.79218	4.815	C	7.16965	0.426581	-2.44764	4.838	C	7.99901	0.470801	2.50695	4.829	C	7.3048	3.92388	-2.17958	4.804	C	7.96068	3.84321	2.49757	4.773	C	8.02486	2.59657	3.11673	4.937
	O	7.08175	1.85091	2.23351		O	6.40219	1.39271	-1.85769		O	6.98704	0.417589	1.58815		O	6.62132	3.79421	-1.00179		O	7.08246	2.82351	2.2563		O	7.07915	1.85495	2.46455
	O	8.76596	2.24385	3.68274		O	7.55091	0.501452	-3.58299		O	8.61025	-0.500008	2.85853		O	7.83438	4.94701	-2.51513		O	8.65252	3.88881	3.47709		O	8.65867	2.17364	4.04379
36	C	9.00921	5.02615	2.4886	169.94	C	8.21622	-1.85723	-1.79001	169.902	C	9.18992	2.27566	3.94491	169.945	C	7.9055	2.43474	-4.22101	169.914	C	8.71669	6.03829	1.33427	169.933	C	9.03169	4.98525	2.9601	169.923
5	C	4.92009	2.60848	1.39291	47.02	C	4.63246	1.05173	-0.215055	47.287	C	4.96286	1.78004	1.57093	47.122	C	4.62728	2.4427	-0.613421	47.04	C	4.90879	2.99445	1.1601	47.296	C	4.99722	2.66591	1.48955	47.716
6	C	4.0385	2.08265	0.527494	36.043	C	4.05044	1.90338	0.644231	35.431	C	4.08861	2.07113	0.59485	35.906	C	4.07554	1.96422	0.512599	36.149	C	4.12499	2.0799	0.566685	34.939	C	4.17688	2.09658	0.591852	34.494
7	C	2.51244	2.1475	0.770352	128.587	C	2.52533	1.89487	0.899443	128.653	C	2.56455	2.12886	0.841385	129.159	C	2.5479	1.94924	0.742258	129.214	C	2.58907	2.07786	0.750334	127.508	C	2.63914	2.14576	0.749647	127.443
29	C	2.09841	3.26819	1.79576	127.053	C	1.83684	0.542501	0.479957	127.337	C	2.18158	2.23844	2.36499	126.733	C	1.71154	2.14627	-0.577717	126.561	C	2.02919	3.47845	1.19568	127.165	C	2.15938	3.33966	1.65424	127.117
34	C	3.03498	3.07952	3.01622	147.863	C	2.34878	0.240377	-0.951861	147.876	C	3.042	1.17865	3.09989	147.411	C	2.37124	3.32985	-1.3297	147.526	C	2.89552	3.89206	2.41407	147.488	C	3.00102	3.23312	2.95245	147.354
35	C	4.50111	3.29532	2.66649	160.075	C	3.85564	0.025925	-0.998255	159.533	C	4.53403	1.45915	2.97873	160.246	C	3.80908	3.03129	-1.73297	160.283	C	4.36315	4.08002	2.05107	159.336	C	4.49327	3.40828	2.70031	158.924
37	C	4.43072	1.31441	-0.711594	163.41	C	4.78821	2.99861	1.3748	163.383	C	4.47847	2.27744	-0.849451	163.233	C	4.87018	1.48365	1.70295	163.306	C	4.65158	0.928611	-0.254581	163.573	C	4.65531	1.28751	-0.588686	163.605
28	C	0.652693	3.08707	2.34409	-1.078	C	0.289755	0.665911	0.357403	-0.927	C	0.700374	1.84433	2.63958	0.206	C	0.244788	2.59076	-0.295274	0.104	C	0.562907	3.41808	1.72151	-1.211	C	0.672883	3.20902	2.10337	-1.201
	N	-0.035927	3.98346	2.92188		N	-0.530296	-0.303199	0.351211		N	0.012353	2.18597	3.64957		N	-0.737289	2.46457	-1.08881		N	-0.204146	4.42136	1.85202		N	-0.04248	4.15901	2.54802
33	C	0.421328	5.35123	3.0945	126.228	C	-0.125485	-1.68754	0.526277	126.253	C	0.510951	3.04576	4.70995	125.948	C	-0.637999	1.83615	-2.396	125.843	C	0.17547	5.7706	1.468	125.924	C	0.42979	5.52844	2.6612	125.787
32	C	0.345452	6.17168	1.7952	137.127	C	0.214811	-2.02544	1.98731	137.296	C	0.596503	4.52816	4.31164	136.517	C	-0.53562	0.303649	-2.33275	136.639	C	0.126515	5.99033	-0.053016	136.771	C	0.475722	6.2651	1.3118	136.63
31	C	1.08001	5.44957	0.642025	143.451	C	1.27233	-1.04786	2.55147	143.196	C	1.40346	4.70717	3.00489	143.655	C	0.614039	-0.139409	-1.39951	143.542	C	0.950185	4.90886	-0.787902	143.924	C	1.26667	5.44412	0.269367	143.718
30	C	2.31687	4.67768	1.14454	142.449	C	2.27351	-0.591953	1.47099	142.4	C	2.53851	3.67118	2.88784	142.198	C	1.79774	0.846337	-1.44713	142.045	C	2.20035	4.50201	0.018208	142.243	C	2.44828	4.69285	0.914377	141.963
27	C	0.026964	1.70325	2.28149	141.663	C	-0.304908	2.04495	0.124093	141.744	C	0.050827	0.839534	1.69372	143.528	C	-0.023082	3.38154	0.980892	143.767	C	0.030759	2.09564	2.26843	145.83	C	0.050794	1.81682	2.1772	145.417
26	C	-1.42178	1.61979	2.75377	149.029	C	-1.82977	2.10153	0.075214	149.237	C	-1.4104	0.484828	1.98317	158.832	C	-1.48007	3.77434	1.24073	158.43	C	-1.48903	2.01472	2.4529	158.812	C	-1.47579	1.77327	2.30552	158.75
25	C	-1.99134	0.202902	2.56746	140.843	C	-2.33362	3.54736	-0.071111	140.618	C	-2.37588	1.5474	1.45684	143.175	C	-2.30152	2.61192	1.8018	143.715	C	-2.21308	1.80633	1.12051	146.585	C	-2.17238	2.05732	0.972973	146.596
24	C	-3.46673	0.061855	2.88972	24.21	C	-3.83837	3.70915	0.029545	24.075	C	-3.85528	1.25962	1.57196	24.098	C	-3.71462	2.91633	2.24599	24.159	C	-3.71345	1.62739	1.16984	23.218	C	-3.6778	1.92078	0.942002	22.502
41	C	-3.88615	-0.111917	4.14193	64.668	C	-4.62776	3.49098	-1.02065	64.69	C	-4.36725	0.346021	2.39474	70.227	C	-4.40403	3.97899	1.83547	70.001	C	-4.46234	1.93785	2.22688	70.802	C	-4.43961	1.87936	2.03412	71.043
23	C	-4.43962	0.066674	1.73282	128.963	C	-4.40347	4.185	1.34886	128.867	C	-4.74181	2.06199	0.646522	129.448	C	-4.30544	1.93985	3.23735	129.291	C	-4.34169	1.01811	-0.066111	131.69	C	-4.29622	1.78836	-0.433628	131.436
22	C	-4.62519	1.40582	1.00958	112.849	C	-4.35237	3.18329	2.50847	112.75	C	-4.69894	3.57686	0.862621	113.728	C	-4.42704	0.499432	2.73363	113.614	C	-4.10059	1.78798	-1.36618	114.704	C	-4.04814	2.96878	-1.37544	114.735
	O	-5.36858	1.08682	-0.183344		O	-4.6937	3.9499	3.68091		O	-5.31265	4.15879	-0.302941		O	-4.68907	-0.304038	3.89918		O	-4.65091	0.969122	-2.42233		O	-4.59765	2.5793	-2.65382
21	C	-5.36285	2.44537	1.84878	141.795	C	-5.31061	2.00949	2.32849	141.612	C	-5.41834	4.03337	2.12776	142.118	C	-5.52517	0.307062	1.69255	141.697	C	-4.74458	3.17041	-1.38825	143.116	C	-4.68939	4.27052	-0.906541	142.8
20	C	-5.81173	3.65441	1.02724	106.872	C	-5.48667	1.18898	3.60632	106.806	C	-5.56429	5.5548	2.19434	106.741	C	-5.78997	-1.16963	1.39111	106.649	C	-4.67709	3.81883	-2.77157	107.163	C	-4.61796	5.36774	-1.96858	107.261
19	C	-6.55434	3.18756	-0.229267	105.416	C	-5.80181	2.11476	4.78629	105.343	C	-6.141	6.09024	0.877985	105.665	C	-5.97221	-1.95145	2.6979	105.72	C	-5.19823	2.85157	-3.8407	108.797	C	-5.13324	4.8466	-3.31475	108.79
18	C	-5.71156	2.16369	-1.02322	61.962	C	-4.75489	3.2466	4.8992	62.124	C	-5.34186	5.56762	-0.336932	62.169	C	-4.79946	-1.69062	3.66932	62.21	C	-4.49918	1.47884	-3.72956	63.012	C	-4.44151	3.51867	-3.69586	62.863
17	C	-6.407	1.58791	-2.26552	142.44	C	-5.03043	4.26158	6.0177	141.874	C	-5.89829	5.99819	-1.7029	142.706	C	-4.92306	-2.39177	5.03079	142.647	C	-4.99685	0.423367	-4.71172	146.955	C	-4.9439	2.88284	-4.98724	146.91
16	C	-5.74319	2.29879	-3.44353	144.058	C	-4.04895	3.88574	7.12539	143.941	C	-4.89871	7.03498	-2.21688	143.718	C	-3.89088	-3.51848	4.97753	143.454	C	-3.7663	-0.458111	-4.92242	146.595	C	-3.72039	2.12266	-5.4994	146.354
15	C	-4.34767	2.64077	-2.93018	56.911	C	-2.8745	3.26309	6.37791	57.07	C	-3.58941	6.64973	-1.53578	57.173	C	-2.83562	-2.99735	4.00792	57.284	C	-2.57522	0.488484	-4.73216	55.558	C	-2.51639	2.90538	-4.95695	55.412
	O	-4.53822	2.84311	-1.51556		O	-3.48339	2.64758	5.22452		O	-4.01304	6.11886	-0.266292		O	-3.59872	-2.2157	3.0701		O	-3.11276	1.64688	-4.06313		O	-3.05398	3.7844	-3.95099
	O	-3.455	1.57306	-3.16272		O	-1.95481	4.25717	5.98087		O	-2.91105	5.66265	-2.28627		O	-1.89856	-2.18515	4.68656		O	-1.58967	-0.12912	-3.92393		O	-1.5824	2.01031	-4.37631
12	C	-2.09462	2.04537	-3.30281	98.161	C	-0.616121	3.71891	5.86769	98.218	C	-1.47599	5.78408	-2.15011	98.095	C	-0.587368	-2.26638	4.08021	98.16	C	-0.257999	0.375339	-4.21974	94.486	C	-0.219186	2.50343	-4.48357	94.675
13	C	-2.17391	3.58079	-3.23089	148.849	C	-0.7147	2.25242	6.32419	149.177	C	-1.25096	6.94595	-1.17163	148.641	C	-0.748798	-3.19804	2.87003	149.24	C	-0.458286	1.39121	-5.35241	147.244	C	-0.34514	3.86592	-5.17583	147.001
14	C	-3.64934	3.86232	-3.51939	141.735	C	-2.02797	2.22548	7.10809	141.747	C	-2.55083	7.741	-1.29545	142.001	C	-1.99252	-4.00868	3.23785	142.125	C	-1.79517	0.959884	-5.96067	142.204	C	-1.67296	3.73686	-5.92544	141.834
11	C	-1.223	1.39997	-2.23125	130.861	C	-0.113478	3.91339	4.44211	130.954	C	-0.897568	4.44013	-1.71814	132.553	C	-0.094135	-0.857694	3.76534	133.161	C	0.406981	0.928238	-2.96133	138.889	C	0.459888	2.52495	-3.11689	139.249
10	C	0.281747	1.64416	-2.42096	98.684	C	1.37415	3.582	4.25281	98.587	C	0.635544	4.39074	-1.72954	97.917	C	1.36225	-0.801612	3.28581	97.784	C	0.556957	-0.111095	-1.8476	101.453	C	0.526664	1.14989	-2.44703	101.662
	O	0.766844	0.984672	-3.60033		O	2.20566	4.51426	4.96065		O	1.15392	4.6079	-3.05188		O	2.26114	-1.29105	4.2946		O	-0.721403	-0.524806	-1.35002		O	-0.78303	0.663091	-2.12939
9	C	1.084	1.27746	-1.18187	30.087	C	1.75645	3.46733	2.78492	30.316	C	1.19379	3.11789	-1.1071	31.809	C	1.77423	0.576785	2.78628	32.054	C	1.36058	0.299676	-0.622306	29.752	C	1.32592	1.05061	-1.15552	29.286
38	C	1.06777	-0.178065	-0.800334	171.101	C	1.61696	4.72638	1.97184	171.043	C	0.89949	1.84201	-1.84837	171.46	C	1.78632	1.67446	3.81546	171.16	C	1.50127	-0.830313	0.364029	164.752	C	1.36249	-0.357747	-0.621046	165.004
8	C	1.7346	2.24336	-0.525	49.908	C	2.18022	2.2874	2.32025	49.523	C	1.91873	3.21818	0.011459	49.365	C	2.12334	0.710753	1.50282	48.984	C	1.85605	1.52931	-0.457857	54.645	C	1.90334	2.10641	-0.575324	55.211
3	H	6.82484	4.70516	0.494444	24.82	H	6.76452	-0.854562	0.604483	24.799	H	7.10988	3.68098	2.34665	24.805	H	6.33038	0.739514	-2.35256	24.823	H	6.66995	4.79084	-0.42716	24.832	H	6.9955	4.76674	0.803697	24.804
36	H	8.86524	5.9204	1.88411	29.852	H	8.28884	-2.53996	-0.94433	29.844	H	10.1856	1.98208	3.60669	29.734	H	8.97363	2.65062	-4.15351	29.735	H	8.51671	6.66273	2.20756	29.725	H	8.94502	5.90105	2.37739	29.857
36	H	10.0396	4.68391	2.37181	29.744	H	9.22313	-1.56854	-2.09708	29.753	H	9.01996	1.75553	4.88958	29.753	H	7.4948	3.13247	-4.95338	29.739	H	8.53164	6.62352	0.43429	29.852	H	10.0625	4.62891	2.90581	29.746
36	H	8.88923	5.28946	3.54132	29.734	H	7.77511	-2.38804	-2.63593	29.735	H	9.1822	3.34895	4.12864	29.847	H	7.77443	1.41878	-4.59155	29.855	H	9.77669	5.77941	1.37525	29.739	H	8.84018	5.21613	4.00983	29.729
38	H	1.52105	-0.781194	-1.59226	29.952	H	0.59848	5.12114	2.00991	30.013	H	1.34298	0.967248	-1.38017	29.495	H	0.796791	1.83404	4.25055	30.021	H	0.520467	-1.21104	0.64977	29.048	H	0.350771	-0.732352	-0.463483	29.06
38	H	1.6178	-0.384332	0.114447	29.516	H	2.2735	5.50615	2.36861	29.951	H	-0.174704	1.66249	-1.9366	30.011	H	2.45715	1.41309	4.6385	29.96	H	2.03369	-1.66587	-0.101543	30.224	H	1.82604	-1.02366	-1.35581	30.216
38	H	0.049159	-0.54914	-0.664516	30.01	H	1.87876	4.59059	0.925534	29.518	H	1.29769	1.89719	-2.86513	29.943	H	2.12831	2.62524	3.41563	29.472	H	2.04569	-0.555883	1.26367	29.462	H	1.92009	-0.45296	0.306811	29.462
37	H	3.83509	0.405542	-0.795148	30.301	H	4.24169	3.93897	1.29252	30.281	H	4.43089	3.32845	-1.14026	30.072	H	4.44372	1.88907	2.62144	30.359	H	5.72363	0.783379	-0.156553	29.344	H	5.70542	1.01644	-0.529341	29.351
37	H	5.47408	1.01316	-0.71957	29.373	H	5.78739	3.17781	0.989511	29.346	H	3.78152	1.75146	-1.50245	30.353	H	5.91185	1.78904	1.67374	29.377	H	4.42054	1.05108	-1.3153	30.295	H	4.49647	1.82146	-1.52867	30.337
37	H	4.23698	1.88807	-1.62048	30.09	H	4.86714	2.7894	2.44359	30.061	H	5.47294	1.90622	-1.0797	29.382	H	4.83516	0.397526	1.80798	30.03	H	4.17418	-0.002074	0.054125	30.174	H	4.08888	0.359813	-0.666172	30.19
10OH	H	0.455387	0.074575	-3.60101	31.488	H	1.90636	5.40862	4.77118	31.47	H	0.680479	4.04585	-3.67266	31.456	H	2.04192	-0.88258	5.13743	31.432	H	-1.32149	-0.599227	-2.10512	27.236	H	-1.37216	0.905618	-2.85738	27.202
11	H	-1.42107	0.324127	-2.23099	29.491	H	-0.294465	4.95287	4.15303	29.511	H	-1.29712	3.6674	-2.38135	29.433	H	-0.20758	-0.247239	4.66565	29.482	H	-0.166891	1.78302	-2.59639	30.101	H	-0.062298	3.22985	-2.46642	30.105
11	H	-1.53569	1.777	-1.25459	30.16	H	-0.714542	3.29386	3.77273	30.148	H	-1.2586	4.20698	-0.713748	30.148	H	-0.743746	-0.418324	3.00493	30.115	H	1.39648	1.29089	-3.25316	29.819	H	1.47594	2.8992	-3.26928	29.795
41	H	-3.19162	-0.158721	4.97211	26.684	H	-4.22472	3.19171	-1.98072	26.676	H	-3.74895	-0.258631	3.04345	26.758	H	-3.99268	4.70667	1.1492	26.727	H	-4.0377	2.34038	3.13569	26.772	H	-4.02351	1.94042	3.02988	26.789
41	H	-4.93648	-0.217978	4.38201	26.579	H	-5.70272	3.60767	-0.960459	26.564	H	-5.43494	0.171341	2.44197	26.639	H	-5.41473	4.15684	2.18049	26.675	H	-5.53508	1.78886	2.21651	26.707	H	-5.51541	1.77475	1.96403	26.722
35	H	4.72238	4.36499	2.59401	29.798	H	4.10754	-0.976739	-0.637779	29.79	H	4.82542	2.27289	3.65081	29.824	H	3.83317	2.3647	-2.60136	29.822	H	4.51517	5.05347	1.57334	29.755	H	4.73965	4.47063	2.60166	29.773
35	H	5.12073	2.9272	3.48801	29.756	H	4.18647	0.049132	-2.03959	29.836	H	5.09056	0.584849	3.32569	29.827	H	4.28354	3.95726	-2.06677	29.839	H	4.9553	4.11563	2.96884	29.764	H	5.04481	3.06724	3.58069	29.79
34	H	2.74596	3.75695	3.81948	29.893	H	1.84029	-0.635325	-1.35627	29.9	H	2.76121	1.13457	4.15278	30.012	H	1.78622	3.58444	-2.21493	29.986	H	2.50911	4.80813	2.86088	29.837	H	2.66607	3.96978	3.68252	29.863
34	H	2.90235	2.06581	3.40445	30.223	H	2.08422	1.07742	-1.60319	30.228	H	2.82694	0.193853	2.67781	30.207	H	2.35637	4.21169	-0.684647	30.217	H	2.80797	3.11585	3.17902	30.168	H	2.82372	2.25223	3.40143	30.16
30	H	3.00483	4.55062	0.307887	30.28	H	3.18579	-0.259287	1.9675	30.25	H	3.31063	4.07549	2.23203	30.24	H	2.70346	0.315215	-1.15285	30.272	H	2.93428	4.08727	-0.673649	30.243	H	3.18725	4.48915	0.139129	30.235
30	H	2.84795	5.32569	1.84519	30.228	H	2.57197	-1.47696	0.904303	30.209	H	3.01953	3.59292	3.86534	30.179	H	1.9618	1.11682	-2.49212	30.198	H	2.65956	5.41805	0.395878	30.172	H	2.94533	5.38623	1.59685	30.151
31	H	0.376841	4.73561	0.203546	30.633	H	0.737668	-0.170478	2.92387	30.617	H	0.712056	4.56278	2.17111	30.571	H	0.219521	-0.160734	-0.380517	30.582	H	0.310022	4.03073	-0.905248	30.511	H	0.578653	4.7101	-0.158344	30.456
43	C	1.4931	6.4369	-0.456352	161.528	C	2.02906	-1.67369	3.72893	161.636	C	1.97518	6.12598	2.90012	161.522	C	1.09504	-1.55268	-1.74772	161.912	C	1.36118	5.38181	-2.18705	161.665	C	1.77404	6.33521	-0.869981	161.378
42	C	-1.10337	6.51763	1.43897	163.445	C	-1.0466	-2.07587	2.85532	163.364	C	-0.792252	5.16935	4.23165	162.606	C	-1.87434	-0.334441	-1.9503	162.666	C	-1.31723	6.07373	-0.55493	162.25	C	-0.929559	6.63293	0.828364	162.341
32	H	0.881977	7.10774	1.99471	30.523	H	0.662161	-3.02689	1.973	30.539	H	1.15485	5.02452	5.11515	30.492	H	-0.281937	-0.024742	-3.34838	30.491	H	0.611737	6.95677	-0.23936	30.513	H	1.03096	7.19473	1.49047	30.493
43	H	2.25726	7.12839	-0.09043	31.187	H	2.65016	-2.50767	3.39091	31.203	H	2.44597	6.29466	1.92874	30.748	H	1.57352	-1.56668	-2.73063	31.186	H	0.502901	5.71627	-2.77052	30.317	H	2.23704	5.74172	-1.66153	30.838
43	H	1.90982	5.91698	-1.32211	30.76	H	2.68863	-0.948288	4.21065	30.764	H	1.20373	6.88596	3.02713	30.399	H	1.82593	-1.91411	-1.02124	30.753	H	2.06379	6.21708	-2.12135	31.199	H	0.968274	6.91484	-1.32096	30.329
43	H	0.650091	7.03324	-0.806124	30.394	H	1.35027	-2.05732	4.49156	30.414	H	2.73578	6.29547	3.66685	31.183	H	0.272395	-2.26837	-1.77255	30.399	H	1.85149	4.58274	-2.74802	30.86	H	2.5266	7.04085	-0.506889	31.181
42	H	-1.16661	7.0908	0.512749	30.655	H	-1.57862	-1.12466	2.82528	30.595	H	-0.737526	6.2233	3.95725	30.569	H	-2.20811	0.008195	-0.970543	30.747	H	-1.83658	6.91771	-0.096972	30.651	H	-1.5461	5.74195	0.707089	30.625
42	H	-1.70582	5.61586	1.32127	30.562	H	-1.73345	-2.84721	2.50232	30.652	H	-1.41662	4.66272	3.49489	30.735	H	-2.65174	-0.073452	-2.67016	30.61	H	-1.37447	6.19853	-1.63613	30.4	H	-1.42841	7.28528	1.548	30.615
42	H	-1.56512	7.11757	2.22534	30.656	H	-0.811165	-2.30058	3.8966	30.667	H	-1.30661	5.10994	5.19248	30.602	H	-1.81103	-1.42314	-1.91976	30.549	H	-1.86946	5.16914	-0.30042	30.657	H	-0.91358	7.15524	-0.128279	30.45
33	H	-0.220401	5.81739	3.84504	27.937	H	-0.95992	-2.31398	0.203814	27.941	H	-0.174311	2.94784	5.55459	27.897	H	-1.53819	2.10521	-2.95303	27.906	H	-0.525976	6.45562	1.94858	27.926	H	-0.25616	6.0552	3.32802	27.919
33	H	1.43885	5.39285	3.4941	27.91	H	0.720591	-1.94831	-0.11609	27.915	H	1.48661	2.70751	5.06906	27.91	H	0.204101	2.2371	-2.96686	27.904	H	1.16778	6.03628	1.8425	27.888	H	1.41401	5.57619	3.13533	27.885
27	H	0.077073	1.34041	1.25591	29.571	H	0.042464	2.71747	0.908641	29.507	H	0.125217	1.20188	0.669423	29.687	H	0.347325	2.82534	1.8407	29.638	H	0.343565	1.2723	1.63271	29.346	H	0.341429	1.22072	1.31631	29.356
27	H	0.647377	1.01383	2.86716	29.575	H	0.110698	2.44852	-0.808384	29.529	H	0.657719	-0.072457	1.72517	29.308	H	0.591261	4.28814	0.933507	29.317	H	0.523277	1.93406	3.23588	29.528	H	0.49915	1.32269	3.04844	29.55
26	H	-2.01506	2.34841	2.2002	30.248	H	-2.23064	1.64739	0.98166	30.236	H	-1.54233	0.35098	3.05559	29.208	H	-1.92422	4.14182	0.317078	29.214	H	-1.8415	2.91968	2.94495	29.08	H	-1.79318	2.4851	3.06607	29.061
26	H	-1.50007	1.91425	3.79999	30.112	H	-2.2085	1.49263	-0.745821	30.108	H	-1.63771	-0.469807	1.50088	30.561	H	-1.49194	4.59543	1.96269	30.543	H	-1.71201	1.17206	3.11285	30.557	H	-1.76211	0.775237	2.64813	30.575
25	H	-1.82172	-0.118383	1.53517	30.121	H	-1.85865	4.17108	0.692296	30.1	H	-2.15721	2.4941	1.96057	29.243	H	-2.32758	1.81122	1.05541	29.195	H	-1.98591	2.6539	0.464993	29.804	H	-1.90845	3.06971	0.648409	29.814
25	H	-1.42301	-0.486175	3.19817	29.375	H	-1.99846	3.93912	-1.03563	29.359	H	-2.15624	1.72389	0.396556	30.432	H	-1.76651	2.19194	2.66211	30.47	H	-1.78659	0.935574	0.612129	29.624	H	-1.75913	1.39821	0.203033	29.584
23	H	-5.42115	-0.27079	2.07218	29.575	H	-5.44264	4.49277	1.21778	29.573	H	-5.77738	1.72394	0.725287	29.565	H	-5.28867	2.2819	3.56535	29.595	H	-5.41866	0.90776	0.077219	29.678	H	-5.3745	1.63876	-0.346543	29.686
23	H	-4.10062	-0.651803	0.980955	29.161	H	-3.84869	5.07014	1.67271	29.175	H	-4.42633	1.88619	-0.386867	29.217	H	-3.66567	1.9058	4.12492	29.218	H	-3.93149	0.014079	-0.21247	29.127	H	-3.88574	0.899762	-0.922695	29.123
21	H	-6.25079	1.97772	2.28531	30.452	H	-6.28953	2.40077	2.03474	30.46	H	-6.41685	3.58635	2.14117	30.48	H	-6.44914	0.755396	2.07078	30.481	H	-5.79563	3.07207	-1.09968	30.461	H	-5.74057	4.07883	-0.670933	30.435
	O	-4.74088	4.53722	0.677395		O	-4.36226	0.357108	3.9117		O	-4.34248	6.22924	2.51575		O	-4.77561	-1.77787	0.584451		O	-3.36575	4.27711	-3.12326		O	-3.30617	5.92046	-2.1292
20	H	-6.49047	4.26616	1.62432	27.856	H	-6.31832	0.494064	3.4781	27.877	H	-6.24551	5.8207	3.00422	27.89	H	-6.70381	-1.26234	0.801875	27.885	H	-5.29435	4.71815	-2.78613	27.844	H	-5.23596	6.21398	-1.66426	27.842
21	H	-4.73347	2.7822	2.67337	29.462	H	-4.96547	1.35879	1.52426	29.469	H	-4.89111	3.67942	3.0149	29.67	H	-5.26671	0.825486	0.767935	29.686	H	-4.26797	3.82357	-0.656328	29.722	H	-4.21223	4.62156	0.008995	29.727
22	H	-3.65149	1.79703	0.703472	27.603	H	-3.32973	2.81656	2.6355	27.61	H	-3.65647	3.90495	0.888316	27.586	H	-3.46553	0.181909	2.32126	27.567	H	-3.02448	1.87112	-1.53517	27.47	H	-2.97054	3.10337	-1.50176	27.482
	O	-6.95254	4.2808	-1.03529		O	-5.92612	1.3887	5.99543		O	-6.22808	7.50224	0.884566		O	-6.16096	-3.33285	2.45469		O	-5.0882	3.40647	-5.13695		O	-5.01084	5.82486	-4.32833
19	H	-7.46549	2.66905	0.077788	28.391	H	-6.76383	2.59856	4.60243	28.386	H	-7.15817	5.70781	0.764449	28.407	H	-6.87294	-1.58747	3.19731	28.401	H	-6.25964	2.66814	-3.6589	28.445	H	-6.19713	4.61733	-3.21737	28.418
19OH	H	-6.26324	4.95125	-0.953328	29.393	H	-5.30477	0.652203	5.93912	29.337	H	-5.46267	7.82309	1.37707	29.378	H	-5.62349	-3.55349	1.68395	29.36	H	-4.28093	3.93573	-5.1419	29.351	H	-4.20384	6.31931	-4.13785	29.326
12	H	-1.75194	1.72548	-4.28982	27.12	H	0.010656	4.29165	6.55542	27.117	H	-1.08313	6.04408	-3.13675	27.176	H	0.076456	-2.72506	4.81816	27.16	H	0.316442	-0.484984	-4.57942	27.296	H	0.308659	1.79736	-5.13449	27.307
13	H	-1.90893	3.92967	-2.23121	30.108	H	-0.775881	1.58722	5.46091	30.08	H	-1.13085	6.5694	-0.153342	30.066	H	-0.926113	-2.61766	1.962	30.05	H	-0.528634	2.40243	-4.94908	29.79	H	-0.400264	4.66565	-4.43497	29.779
13	H	-1.50304	4.06214	-3.94035	29.47	H	0.144018	1.94766	6.92063	29.473	H	-0.366931	7.53075	-1.42041	29.475	H	0.131398	-3.81759	2.70724	29.498	H	0.363499	1.37233	-6.06735	29.578	H	0.500909	4.07142	-5.8304	29.602
14	H	-4.01816	4.79084	-3.0892	29.669	H	-2.51017	1.25095	7.13807	29.669	H	-2.79068	8.34726	-0.42471	29.644	H	-2.52715	-4.41922	2.38422	29.657	H	-2.31791	1.7519	-6.49167	29.513	H	-2.14617	4.68748	-6.15931	29.519
14	H	-3.83754	3.88364	-4.59443	29.672	H	-1.8742	2.56388	8.1346	29.672	H	-2.52209	8.39372	-2.17069	29.649	H	-1.73368	-4.8304	3.90832	29.65	H	-1.65384	0.117019	-6.63981	29.9	H	-1.53793	3.17631	-6.85214	29.889
17	H	-6.21484	0.516167	-2.28627	29.477	H	-4.8243	5.25516	5.62257	29.481	H	-5.92882	5.11817	-2.34308	29.514	H	-4.67773	-1.66496	5.80258	29.509	H	-5.85001	-0.114672	-4.30484	30.005	H	-5.80212	2.2423	-4.79709	29.995
17	H	-7.48285	1.74777	-2.23083	29.498	H	-6.06754	4.22539	6.34368	29.528	H	-6.90581	6.39862	-1.61462	29.484	H	-5.93332	-2.75695	5.2022	29.485	H	-5.29524	0.918333	-5.635	29.149	H	-5.23603	3.67573	-5.67429	29.157
16	H	-5.68691	1.69187	-4.34452	29.821	H	-3.72316	4.73178	7.7265	29.835	H	-4.7901	7.03749	-3.2995	29.813	H	-3.4524	-3.75432	5.94463	29.841	H	-3.70713	-1.23411	-4.16105	29.128	H	-3.68371	1.11587	-5.08799	29.149
16	H	-6.26963	3.22507	-3.67362	29.429	H	-4.48812	3.1338	7.78096	29.396	H	-5.18594	8.03326	-1.88751	29.53	H	-4.33589	-4.42179	4.56106	29.518	H	-3.74202	-0.938795	-5.89848	29.818	H	-3.6881	2.04549	-6.58473	29.782
10	H	0.450241	2.70341	-2.62092	27.821	H	1.59099	2.62199	4.72491	27.806	H	1.02143	5.23337	-1.1541	27.781	H	1.4895	-1.49985	2.45741	27.789	H	1.06386	-0.988071	-2.28395	27.291	H	0.992947	0.45602	-3.16702	27.262
4	H	6.659	2.05568	0.244099	25.673	H	6.63553	1.76879	0.13939	25.691	H	6.70317	1.99735	0.318953	25.709	H	6.65224	1.99794	-0.02368	25.724	H	6.74598	2.23376	0.327086	25.682	H	6.81201	2.12881	0.45549	25.709
20OH	H	-4.22595	4.11394	-0.023084	29.015	H	-3.65493	0.928145	4.24156	29.005	H	-3.76279	6.17748	1.74431	29.33	H	-3.99255	-1.90053	1.13832	29.114	H	-2.81476	3.50106	-3.29091	29.401	H	-2.75412	5.25429	-2.55865	29.497
8	H	1.70043	3.23313	-0.967656	26.102	H	2.28217	1.49205	3.04969	26.101	H	2.09299	4.22414	0.37748	26.22	H	2.12529	-0.199428	0.912991	26.211	H	1.71244	2.24063	-1.26066	26.311	H	1.82947	3.06055	-1.08046	26.299
7	H	2.27138	1.18815	1.2331	28.109	H	2.13677	2.66956	0.235046	28.103	H	2.20246	1.16606	0.480262	28.077	H	2.36635	2.81836	1.37482	28.07	H	2.41921	1.39245	1.58222	27.931	H	2.4006	1.22693	1.28796	27.895

[truncated: 11 more sheets: OHdidesMeSPXCS10R, didesMeSPXCS, didesMeSPXCR, OHdidesMeSPXDRR, OHdidesMeSPXDSR, OHdidesMeSPXDRS, OHdidesMeSPXDSS, spirocyclicImineS, spirocyclicImineR, MeGYMBS, MeGYMBR]
